# Supplementary material for: Selection shapes the landscape of functional variation in wild house mice
Source: BMC Biol. 2021 Nov 19;19:239. doi: 10.1186/s12915-021-01165-3 (PMC8603481; doi:10.1186/s12915-021-01165-3)
Supplement: Supplementary file 1 — Additional file 1: Table S1. Relatedness among samples. [file 12915_2021_1165_MOESM1_ESM.xlsx]

## Sheet: Sheet1
Kinship relationship between samples
Sample1	Sample2	N_SNP	Kinship	Degree	Study that the samples were taken from
CR12	CR13	148991605	0.2599	1	Harr et al. 2016 (PMID: 27622383)
AL16	AL19	148907811	0.2359	1	Harr et al. 2016 (PMID: 27622383)
AH15	JR5-F1C	151174567	0.2298	1	Harr et al. 2016 (PMID: 27622383)
SP68	SP69	144620746	0.2292	1	Harr et al. 2016 (PMID: 27622383)
AL33	AL42	148996326	0.2136	1	Harr et al. 2016 (PMID: 27622383)
JR11	JR7-F1C	151156576	0.1347	2	Harr et al. 2016 (PMID: 27622383)
AL40	AL42	148897829	0.1239	2	Harr et al. 2016 (PMID: 27622383)
AH15	JR15	151260754	0.1127	2	Harr et al. 2016 (PMID: 27622383)
JR11	JR15	151264731	0.1073	2	Harr et al. 2016 (PMID: 27622383)
JR15	JR5-F1C	151119630	0.0916	2	Harr et al. 2016 (PMID: 27622383)
AL33	AL38	148736919	0.0876	3	Harr et al. 2016 (PMID: 27622383)
15B	16B	151040864	0.0813	3	Harr et al. 2016 (PMID: 27622383)
14	15B	151019506	0.0812	3	Harr et al. 2016 (PMID: 27622383)
AL38	AL40	148729277	0.0805	3	Harr et al. 2016 (PMID: 27622383)
16B	18B	151082705	0.0774	3	Harr et al. 2016 (PMID: 27622383)
AL33	AL40	148813112	0.0774	3	Harr et al. 2016 (PMID: 27622383)
AL38	AL42	148797170	0.0755	3	Harr et al. 2016 (PMID: 27622383)
HelgoHG06	HelgoHG13	150366806	0.0689	3	Harr et al. 2016 (PMID: 27622383)
15B	18B	151114671	0.0681	3	Harr et al. 2016 (PMID: 27622383)
AL41	AL42	148712442	0.0681	3	Harr et al. 2016 (PMID: 27622383)
AL33	AL41	148660305	0.0518	3	Harr et al. 2016 (PMID: 27622383)
14	18B	151070378	0.0459	3	Harr et al. 2016 (PMID: 27622383)
