# Supplementary material for: Selection shapes the landscape of functional variation in wild house mice
Source: BMC Biol. 2021 Nov 19;19:239. doi: 10.1186/s12915-021-01165-3 (PMC8603481; doi:10.1186/s12915-021-01165-3)
Supplement: Supplementary file 7 — Additional file 7: Table S2. Candidate selective sweep regions, gene expression, GO, and KEGG analyses in the four populations of M. m. domesticus. [file 12915_2021_1165_MOESM7_ESM.xlsx]

## Sheet: Table S2-Sweep & Gene expressio
Candidate selective sweep regions identified in the four wild populations of M. m. domesticus. The "√" indicates that the corresponding diversity statistic is significant for that region
																		Gene expression analysis for candidate genes found within regions of positive selection
					M. m. domesticus
Chr	Start	End		American population			French population			German population			Iranian population			Gene	DESeq2 approach
			Length (kb)	Hp	TajimaD	Pi	Hp	Tajima's D	Pi	Hp	TajimaD	Pi	Hp	TajimaD	Pi		Gut DGE padj<0.05	Brain DGE padj<0.05	Heart DGE padj<0.05	Liver DGE padj<0.05	Kidney DGE padj<0.05	Muscle DGE padj<0.05	Lung DGE padj<0.05	Spleen DGE padj<0.05	Testis DGE padj<0.05	Thyroid DGE padj<0.05
1	3400001	3420000	19.999				√		√							Xkr4
1	54120001	54140000	19.999							√		√				Hecw2	Hecw2	Hecw2	Hecw2			Hecw2	Hecw2
1	60560001	60590000	29.999				√	√								Raph1	Raph1		Raph1	Raph1		Raph1	Raph1	Raph1		Raph1
1	68710001	68760000	49.999							√		√				Erbb4									Erbb4
1	80610001	80630000	19.999							√	√					Dock10			Dock10		Dock10			Dock10
1	87510001	87530000	19.999				√	√								Neu2, Ngef			Ngef	Ngef, Neu2	Ngef				Neu2
1	91260001	91280000	19.999				√	√								Ube2f				Ube2f	Ube2f	Ube2f		Ube2f		Ube2f
1	124740001	124780000	39.999							√		√				Dpp10						Dpp10			Dpp10
1	134460001	134520000	59.999				√	√								Klhl12, Rabif		Rabif		Rabif				Rabif, Klhl12	Klhl12	Rabif, Klhl12
1	134690001	134730000	39.999							√		√				Syt2
1	135130001	135170000	39.999							√		√				Arl8a, Gpr37l1, Ptpn7, Ptprv			Ptpn7, Gpr37l1				Ptpn7, Ptprv	Ptpn7, Ptprv		Gpr37l1
1	146590001	146610000	19.999				√	√								Brinp3		Brinp3
1	159870001	159890000	19.999				√		√							Tnr								Tnr
1	160890001	160960000	69.999				√	√								Rc3h1	Rc3h1		Rc3h1		Rc3h1	Rc3h1		Rc3h1		Rc3h1
1	170790001	170830000	39.999				√		√							Atf6			Atf6	Atf6		Atf6		Atf6		Atf6
1	175300001	175320000	19.999							√		√				Rgs7								Rgs7
1	186670001	186690000	19.999					√	√							Tgfb2			Tgfb2				Tgfb2	Tgbf2
1	187320001	187340000	19.999				√		√							Gpatch2								Gpatch2
2	3190001	3250000	59.999				√	√	√							Fam171a1									Fam171a1
2	3260001	3310000	49.999				√	√								Nmt2						Nmt2		Nmt2	Nmt2	Nmt2
2	3310001	3370000	59.999				√	√	√							Acbd7, Nmt2, Olah, Rpp38			Rpp38			Nmt2	Olah	Nmt2	Nmt2, Rpp38, Olah	Nmt2
2	3350001	3600000	249.999					√	√							Cdnf, Dclre1c, Fam107b, Hspa14, Meig1, Suv39h2		Suv39h2, Cdnf	Cdnf	Hspa14, Fam107b	Fam107b	Cdnf, Suv39h2	Cdnf	Suv39h2, Fam107b	Meig1, Dclre1c, Hspa14, Suv39h2	Fam107b
2	4730001	4760000	29.999				√	√		√		√				Bend7						Bend7	Bend7
2	25240001	25260000	19.999								√	√				Cysrt1, Ndor1, Rnf208, Tmem203		Rnf208	Rnf208	Tmem203	Rnf208, Tmem203	Tmem203	Tmem203	Tmem203	Rnf208, Tmem203
2	25470001	25490000	19.999							√		√				Ptgds			Ptgds		Ptgds
2	26260001	26290000	29.999							√		√				Ccdc187		Ccdc187								Ccdc187
2	28550001	28570000	19.999								√	√				Cel, Gtf3c5, Ralgds	Cel	Cel	Cel, Gtf3c5		Ralgds		Cel, Gtf3c5		Cel	Cel
2	36020001	36060000	39.999							√		√				Morn5, Ndufa8					Ndufa8			Ndufa8
2	73610001	73640000	29.999							√		√				Chn1			Chn1
2	80280001	80300000	19.999				√	√								Prdx6b				Prdx6b	Prdx6b		Prdx6b
2	84880001	84900000	19.999				√	√								Rtn4rl2			Rtn4rl2					Rtn4rl2
2	112710001	112770000	59.999							√		√				Ryr3								Ryr3		Ryr3
2	120320001	120360000	39.999							√		√				Tmem87a, Vps39							Vps39	Vps39
2	120380001	120410000	29.999							√	√					Ganc, Tmem87a			Tmem87a				Tmem87a
2	120520001	120620000	99.999							√		√				Haus2			Haus2			Haus2	Haus2
2	120520001	120590000	69.999	√		√				√		√				Lrrc57, Snap23, Zfp106		Snap23				Snap23		Snap23	Snap23	Snap23
2	120630001	120810000	179.999	√		√	√		√	√		√				Cdan1, Stard9, Ttbk2		Ttbk2	Cdan1				Cdan1	Ttbk2	Cdan1, Ttbk2
2	120830001	120920000	89.999							√		√				Ubr1						Ubr1
2	121310001	121370000	59.999				√		√							Ckmt1, Map1a, Ppip5k1, Strc		Ppip5k1, Map1a	Ppip5k1			Ppip5k1	Ckmt1, Ppip5k1		Ppip5k1	Ppip5k1
2	121730001	121780000	49.999							√		√				Frmd5			Frmd5				Frmd5	Frmd5
2	122630001	122670000	39.999							√		√				Mir147, Spata5l1			Spata5l1						Spata5l1
2	122800001	122870000	69.999							√		√				Sqor			Sqor						Sqor
2	141180001	141210000	29.999							√		√				Macrod2									Macrod2
2	146030001	146060000	29.999							√		√				Cfap61
2	155250001	155440000	189.999							√		√				Dynlrb1, Map1lc3a, Mir695, Ncoa6, Pigu, Trp53inp2	Dynlrb1	Dynlrb1	Dynlrb1		Trp53inp2	Dynlrb1, Pigu		Dynlrb1	Trp53inp2	Dynlrb1, Ncoa6
2	155680001	155760000	79.999							√		√				Edem2, Procr, Trpc4ap	Trpc4ap			Edem2	Edem2	Procr	Trpc4ap, Edem2	Edem2		Edem2
2	163590001	163650000	59.999										√	√	√	Serinc3, Ttpal	Serinc3	Ttpal	Ttpal, Serinc3	Ttpal, Serinc3	Ttpal, Serinc3	Ttpal, Serinc3		Ttpal, Serinc3	Ttpal, Serinc3	Serinc3
2	180520001	180540000	19.999				√	√								Ntsr1		Ntsr1							Ntsr1
2	180600001	180620000	19.999					√	√							Col9a3	Col9a3			Col9a3			Col9a3	Col9a3	Col9a3
3	14850001	14880000	29.999							√		√				Car3				Car3
3	27860001	27890000	29.999							√		√				Tmem212
3	32070001	32100000	29.999							√		√				Kcnmb2	Kcnmb2		Kcnmb2				Kcnmb2
3	32170001	32200000	29.999							√		√				Kcnmb2	Kcnmb2		Kcnmb2				Kcnmb2
3	72960001	72990000	29.999				√	√	√							Sis			Sis					Kirrel
3	87110001	87150000	39.999				√	√								Kirrel			Kirrel	Kirrel		Kirrel
3	113160001	113260000	99.999				√	√	√							Amy2a5		Amy2a5							Amy2a5	Amy2a5
3	113510001	113570000	59.999				√	√	√							Amy2a1, Amy1	Amy1	Amy1	Amy1		Amy1		Amy1	Amy1	Amy1, Amy2a1	Amy2a1
3	121490001	121530000	39.999				√		√							Slc44a3						Slc44a3	Slc44a3
3	122030001	122050000	19.999				√	√								Abca4		Abca4	Abca4		Abca4			Abca4	Abca4	Abca4
3	127550001	127580000	29.999				√	√								Larp7, Zgrf1			Larp7			Zgrf1			Larp7
3	132800001	132830000	29.999				√	√								Tbck		Tbck	Tbck
4	18000001	18040000	39.999							√		√				Mmp16								Mmp16
4	34910001	34930000	19.999							√		√				Platr9, Mob3b					Mob3b				Mob3b	Mob3b
4	46610001	46700000	89.999							√		√				Gabbr2, Tbc1d2		Tbc1d2				Tbc1d2
4	55060001	55080000	19.999	√		√										Zfp462						Zfp462		Zfp462
4	101310001	101350000	39.999							√		√				Mir101a
4	110390001	110430000	39.999					√	√							Agbl4
4	129620001	129640000	19.999	√		√				√		√				Ccdc28b, Tmem234, Txlna		Txlna	Tmem234		Txlna			Tmem234	Tmem234	Tmem234
4	133960001	134020000	59.999							√		√				Dhdds, Hmgn2, Lin28a	Hmgn2	Hmgn2	Hmgn2			Lin28a	Hmgn2	Hmgn2, Lin28a	Hmgn2
4	134250001	134300000	49.999							√		√				Grrp1, Pdik1l							Pdik1l	Pdik1l
4	136170001	136210000	39.999							√		√				Asap3, E2f2						E2f2		E2f2	E2f2
4	136260001	136290000	29.999							√		√				Tcea3, Zfp46									Tcea3	Zfp46
4	136700001	136800000	99.999							√		√				Ephb2			Ephb2			Ephb2		Ephb2	Ephb2
4	137030001	137060000	29.999							√		√				Zbtb40		Zbtb40				Zbtb40			Zbtb40
4	137960001	138100000	139.999				√		√	√		√				Ece1, Eif4g3	Ece1	Ece1	Ece1	Eif4g3		Ece1	Eif4g3, Ece1	Eif4g3, Ece1		Ece1
4	138750001	138780000	29.999							√	√					Pla2g2d, Pla2g2f			Pla2g2f						Pla2g2d
4	138820001	138860000	39.999							√	√	√				Pla2g2a, Pla2g5		Pla2g2a	Pla2g2a, Pla2g5		Pla2g5
4	139960001	140000000	39.999							√		√				Klhdc7a, Mir2139		Klhdc7a				Klhdc7a	Klhdc7a
4	140700001	140740000	39.999				√	√								Padi6, Rcc2		Rcc2							Rcc2	Rcc2
4	144370001	144410000	39.999							√		√				Pramef12, Pramef20
4	147830001	147850000	19.999				√	√								Zfp933						Zfp933	Zfp933		Zfp933
4	147860001	147920000	59.999				√		√	√		√				Fv1		Fv1				Fv1			Fv1
4	147860001	147910000	49.999				√		√	√		√				Mfn2, Plod1	Mfn2						Mfn2
4	147920001	147980000	59.999				√		√							Plod1		Plod1	Plod1				Plod1		Plod1	Plod1
4	155010001	155050000	39.999				√		√							Plch2						Plch2		Plch2	Plch2
4	155810001	155840000	29.999				√	√	√							Aurkaip1, Mxra8, Ccnl2		Mxra8, Aurkaip1, Ccnl2	Mxra8, Ccnl2						Mxra8
5	21350001	21380000	29.999							√		√				Ccdc146, Fgl2	Fgl2			Fgl2	Fgl2	Fgl2				Fgl2
5	23440001	23460000	19.999	√		√				√		√				Kmt2e, Kmt2e						Kmt2e	Kmt2e		Kmt2e	Kmt2e
5	23540001	23690000	149.999	√		√				√		√				Srpk2, Srpk2		Srpk2	Srpk2			Srpk2	Srpk2
5	24520001	24550000	29.999							√		√				Asb10, Gbx1, Iqca1l			Asb10			Asb10			Gbx1, Iqca1l
5	30140001	30160000	19.999				√	√								Hadha, Hadhb	Hadha	Hadhb			Hadhb			Hadhb	Hadhb
5	32930001	32990000	59.999							√		√				Depdc5						Depdc5
5	43850001	43870000	19.999				√		√							Cd38					Cd38			Cd38
5	66240001	66310000	69.999				√	√	√							Nsun7, Apbb2, Nsun7		Nsun7	Nsun7	Apbb2			Nsun7, Apbb2	Apbb2	Nsun7	Nsun7
5	66280001	66300000	19.999				√	√	√							Apbb2, Nsun7		Nsun7	Nsun7	Apbb2			, Apbb2	Apbb2	Nsun7	Nsun7
5	84130001	84160000	29.999							√		√				Epha5			Epha5					Epha5
5	89020001	89060000	39.999				√	√								Slc4a4		Slc4a4	Slc4a4			Slc4a4	Slc4a4	Slc4a4
5	107910001	107950000	39.999							√		√				Dipk1a								Dipk1a		Dipk1a
5	122550001	122590000	39.999				√	√								Ift81	Ift81	Ift81	Ift81	Ift81		Ift81
5	122620001	122690000	69.999				√	√	√							Mir8115, P2rx7
5	122700001	122750000	49.999				√	√	√							Camkk2, Camkk2		Camkk2		Camkk2			Camkk2
5	122700001	122750000	49.999				√	√	√							P2rx4		P2rx4	P2rx4		P2rx4		P2rx4
5	131480001	131530000	49.999							√		√				Auts2						Auts2
6	3550001	3580000	29.999				√	√								Vps50		Vps50	Vps50			Vps50	Vps50	Vps50
6	31380001	31410000	29.999				√	√								Mkln1		Mkln1				Mkln1				Mkln1
6	40670001	40790000	119.999										√	√	√	Mgam			Mgam
6	48840001	48860000	19.999								√	√				Tmem176a, Tmem176b		Tmem176b	Tmem176a, Tmem176b	Tmem176b	Tmem176a, Tmem176b	Tmem176a, Tmem176b	Tmem176b	Tmem176b	Tmem176a, Tmem176b
6	91890001	92010000	119.999				√	√	√							Ccdc174, Fgd5			Fgd5	Ccdc174, Fgd5		Fgd5			Ccdc174
6	104590001	104610000	19.999				√	√	√							Cntn6
6	106470001	106500000	29.999							√		√				Cntn4		Cntn4			Cntn4				Cntn4
6	118940001	118960000	19.999				√	√	√							Cacna1c			Cacna1c							Cacna1c
6	127710001	127730000	19.999							√		√				Prmt8
6	136530001	136550000	19.999							√		√				Atf7ip			Atf7ip		Atf7ip	Atf7ip				Atf7ip
6	136770001	136800000	29.999							√		√				Gucy2c				Gucy2c				Gucy2c		Gucy2c
6	137040001	137140000	99.999							√		√				Rerg			Rerg
6	137720001	137750000	29.999							√		√				Strap			Strap		Strap	Strap			Strap
6	141350001	141390000	39.999							√		√				Pde3a		Pde3a	Pde3a			Pde3a	Pde3a		Pde3a
6	142130001	142150000	19.999							√		√				Slco1a6				Slco1a6
6	142590001	142620000	29.999							√		√				Abcc9					Abcc9	Abcc9		Abcc9
6	142800001	142820000	19.999	√		√										Sult6b2		Sult6b2	Sult6b2
6	142800001	142820000	19.999							√		√				Sult6b2		Sult6b2	Sult6b2
6	142890001	142940000	49.999							√		√				St8sia1		St8sia1
6	143050001	143110000	59.999							√		√				C2cd5		C2cd5				C2cd5
6	143970001	144030000	59.999				√	√	√	√		√				Sox5
7	6810001	6870000	59.999				√	√	√							Usp29		Usp29							Usp29
7	37950001	38050000	99.999				√	√								Uri1			Uri1					Uri1
7	41390001	41450000	59.999					√	√							Vmn2r57		Vmn2r57	Vmn2r57
7	41820001	41860000	39.999				√		√							Vmn2r58
7	41980001	42040000	59.999				√		√							Vmn2r59
7	42660001	42700000	39.999				√		√							Zfp975			Zfp975				Zfp975	Zfp975
7	46970001	46990000	19.999				√	√	√							C86187
7	49100001	49140000	39.999				√	√	√							Nav2		Nav2	Nav2		Nav2	Nav2		Nav2
7	50330001	50380000	49.999				√	√	√							Nell1							Nell1
7	65030001	65050000	19.999				√	√								Fam189a1	Fam189a1	Fam189a1		Fam189a1			Fam189a1
7	83610001	83660000	49.999					√	√							Il16, Stard5, Tmc3			Stard5, Il16	Stard5	Tmc3		Il16	Il16, Tmc3	Il16	Stard5
7	85100001	85180000	79.999				√	√								Vmn2r67
7	85190001	85240000	49.999				√	√								Vmn2r68									Vmn2r68
7	117540001	117630000	89.999				√	√	√							Xylt1			Xylt1			Xylt1	Xylt1
7	125460001	125490000	29.999					√	√							Kdm8, Nsmce1			Nsmce1						Kdm8, Nsmce1
7	127060001	127080000	19.999							√		√				Zg16			Zg16
8	3630001	3760000	129.999				√	√	√							Cd209a, Trappc5, Clec4g, Fcer2a, Fcor, Mcemp1, Retn, Stxbp2		Trappc5, Stxbp2, Fcer2a	Clec4g, Trappc5	Trappc5	Fcor	Stxbp2, Trappc5, Fcor	Stxbp2, Fcer2a	Trappc5, Stxbp2, Fcer2a, Cd209a	Fcer2a, Stxbp2, Clec4g
8	3660001	3700000	39.999				√	√	√							Fcer2a, Fcor		Fcer2a, Fcor					Fcer2a
8	3700001	3750000	49.999				√		√							Cd209a, Clec4g								Cd209a
8	4310001	4350000	39.999				√	√	√							Ccl25, Elavl1		Ccl25, Elavl1	Ccl25		Elavl1	Ccl25		Elavl1	Ccl25
8	11610001	11630000	19.999				√	√	√							Ankrd10			Ankrd10
8	14190001	14210000	19.999				√	√								Dlgap2
8	19130001	19170000	39.999							√		√				Spag11a, Spag11b
8	24710001	24730000	19.999										√	√		Adam3, Adam5							Adam3	Adam3	Adam5
8	37810001	37850000	39.999							√		√				Sgcz		Sgcz
8	48380001	48420000	39.999							√		√				Tenm3			Tenm3		Tenm3	Tenm3	Tenm3	Tenm3	Tenm3
8	70430001	70460000	29.999							√		√				Crtc1, Klhl26	Crtc1	Crtc1, Klhl26	Crtc1	Crtc1		Klhl26	Crtc1	Crtc1
8	70520001	70570000	49.999							√		√				Ell, Fkbp8, Kxd1		Ell			Ell	Fkbp8	Fkbp8	Fkbp8	Ell	Fkbp8
8	70580001	70670000	89.999	√		√				√		√				Gdf15, Isyna1, Lrrc25, Pgpep1, Ssbp4			Lrrc25		Lrrc25		Lrrc25			Lrrc25
8	70860001	70920000	59.999							√		√				Ccdc124, Kcnn1, Map1s, Mir7067, Rpl18a, Slc5a5, Snora68	Ccdc124	Kcnn1, Slc5a5, Rpl18a	Map1s	Ccdc124		Ccdc124, Rpl18a	Map1s	Slc5a5, Map1s	Map1s	Kcnn1, Ccdc124
8	71220001	71260000	39.999	√		√				√		√				Haus8			Haus8			Haus8			Haus8
8	71340001	71370000	29.999	√		√										Myo9b, Use1		Myo9b	Myo9b					Use1, Myo9b	Use1, Myo9b	Myo9b
8	72230001	72260000	29.999				√	√								Ap1m1		Ap1m1	Ap1m1				Ap1m1	Ap1m1
8	72300001	72330000	29.999										√		√	Klf2						Klf2		Klf2
8	81430001	81450000	19.999							√		√				Inpp4b			Inpp4b			Inpp4b
8	81720001	81810000	89.999							√		√				Inpp4b			Inpp4b			Inpp4b
8	82300001	82400000	99.999							√		√				Il15			Il15			Il15
8	84660001	84730000	69.999				√		√				√		√	Ier2, Lyl1, Nacc1, Nfix, Trmt1	Trmt1	Ier2, Trmt1	Lyl1, Nfix	Nacc1	Lyl1	Nfix	Lyl1, Nacc1	Trmt1	Nacc1
8	123190001	123230000	39.999				√	√	√							Chmp1a, Dpep1, Spata33				Spata33			Dpep1, Chmp1a	Chmp1a	Dpep1
9	13690001	13730000	39.999							√		√				Maml2								Maml2
9	20800001	20820000	19.999				√	√								Col5a3, Rdh8	Col5a3	Col5a3	Col5a3	Col5a3	Col5a3	Col5a3, Rdh8	Col5a3	Col5a3	Col5a3	Col5a3
9	20900001	20930000	29.999				√	√	√							Dnmt1, Mir7081				Dnmt1	Dnmt1
9	48220001	48270000	49.999							√		√				Nxpe4			Nxpe4			Nxpe4		Nxpe4	Nxpe4	Nxpe4
9	63940001	64030000	89.999							√	√	√				Smad6			Smad6	Smad6
9	68780001	68810000	29.999				√	√								Rora		Rora				Rora				Rora
10	3950001	3980000	29.999				√	√								Mthfd1l, Plekhg1		Plekhg1		Plekhg1		Plekhg1			Plekhg1	Plekhg1, Mthfd1l
10	4090001	4140000	49.999							√		√				Mthfd1l										Mthfd1l
10	18690001	18770000	79.999				√	√	√							Arfgef3		Arfgef3					Arfgef3		Arfgef3
10	40650001	40720000	69.999							√		√				Ddo		Ddo	Ddo		Ddo	Ddo		Ddo
10	40650001	40720000	69.999							√		√				Mettl24		Mettl24			Mettl24				Mettl24
10	71010001	71040000	29.999							√		√				Bicc1			Bicc1			Bicc1
10	73520001	73640000	119.999							√		√				Pcdh15								Pcdh15	Pcdh15
10	76760001	76850000	89.999							√		√				Pcbp3		Pcbp3
10	76850001	76900000	49.999							√		√				Pcbp3		Pcbp3
10	79120001	79170000	49.999							√		√				Vmn2r80
10	85100001	85200000	99.999				√	√	√							Cry1, Fhl4, Mterf2, Tmem263	Cry1	Mterf2, Tmem263	Mterf2, Tmem263, Cry1		Tmem263, Cry1	Fhl4	Tmem263, Cry1	Tmem263		Cry1
10	86380001	86440000	59.999				√	√								Syn3								Syn3	Syn3
10	87490001	87520000	29.999				√	√								Ascl1
10	92150001	92250000	99.999	√		√	√		√	√		√				Rmst									Rmst
10	118130001	118170000	39.999							√		√				Mdm1		Mdm1					Mdm1	Mdm1	Mdm1
11	12390001	12420000	29.999				√	√								Cobl						Cobl	Cobl		Cobl
11	31370001	31390000	19.999							√	√					Stc2						Stc2		Stc2
11	32040001	32080000	39.999							√		√				Nsg2			Nsg2		Nsg2
11	32210001	32230000	19.999							√		√				Mpg, Nprl3, Rhbdf1		Nprl3		Nprl3, Mpg	Mpg	Rhbdf1
11	33770001	33810000	39.999					√	√							Kcnip1									Kcnip1
11	44410001	44430000	19.999				√	√								Il12b					Il12b
11	88600001	88840000	239.999							√		√				Akap1, Msi2			Msi2
11	88930001	88950000	19.999	√		√										Scpep1	Scpep1		Scpep1	Scpep1	Scpep1	Scpep1	Scpep1	Scpep1		Scpep1
11	89480001	89520000	39.999				√		√							Ankfn1
11	103860001	103880000	19.999					√	√							Nsf		Nsf
11	108460001	108520000	59.999				√	√	√							Cep112									Cep112
11	108780001	108800000	19.999				√	√								Cep112									Cep112
11	108930001	108950000	19.999				√		√							Axin2							Axin2		Axin2
11	120950001	120970000	19.999				√	√	√							Csnk1d, Slc16a3							Slc16a3	Slc16a3
12	5160001	5180000	19.999				√	√								Klhl29						Klhl29		Klhl29
12	30870001	30910000	39.999				√	√	√	√		√				Acp1, Alkal2			Acp1		Alkal2, Acp1	Acp1	Acp1	Acp1	Acp1
12	46700001	46730000	29.999				√	√	√							Nova1			Nova1						Nova1
12	100810001	100890000	79.999				√	√								Dglucy, Gpr68		Gpr68	Dglucy	Dglucy	Dglucy, Gpr68		Gpr68			Dglucy
12	103110001	103130000	19.999				√	√	√							Unc79				Unc79			Unc79
13	33490001	33530000	39.999										√		√	Serpinb9g									Serpinb9g
13	46670001	46690000	19.999					√	√							Fam8a1, Nup153	Nup153					Nup153		Nup153	Fam8a1, Nup153	Nup153
13	46750001	46810000	59.999				√	√	√							Kif13a		Kif13a	Kif13a	Kif13a					Kif13a	Kif13a
13	65120001	65160000	39.999							√		√				Olfr466
13	65170001	65200000	29.999							√	√	√				Nlrp4f
13	76390001	76410000	19.999	√		√				√		√				Mctp1		Mctp1						Mctp1
13	106870001	106940000	69.999					√	√							Ipo11		Ipo11		Ipo11		Ipo11		Ipo11	Ipo11
13	106910001	106950000	39.999				√	√	√							Dimt1	Dimt1	Dimt1	Dimt1			Dimt1	Dimt1	Dimt1
13	108740001	108770000	29.999								√	√				Pde4d			Pde4d		Pde4d	Pde4d	Pde4d	Pde4d	Pde4d
13	109440001	109470000	29.999				√	√								Pde4d			Pde4d		Pde4d	Pde4d	Pde4d	Pde4d	Pde4d
13	109510001	109530000	19.999				√	√								Pde4d			Pde4d		Pde4d	Pde4d	Pde4d	Pde4d	Pde4d
13	113890001	113910000	19.999				√	√	√							Arl15				Arl15					Arl15
14	12800001	12820000	19.999					√	√							Cadps			Cadps					Cadps
14	17850001	17880000	29.999				√	√	√							Thrb		Thrb	Thrb		Thrb	Thrb
14	18550001	18580000	29.999					√	√							Ube2e2		Ube2e2
14	26790001	26820000	29.999				√	√								Dnah12					Dnah12			Dnah12
14	50930001	50960000	29.999							√		√				Pip4p1, Pnp, Pnp2		Pip4p1			Pip4p1, Pnp2, Pnp	Pnp		Pip4p1, Pnp	Pip4p1	Pnp
14	54220001	54290000	69.999							√		√				Abhd4, Dad1					Abhd4				Abhd4	Abhd4, Dad1
14	54220001	54290000	69.999							√		√				Olfr49, Trac					Trac		Trac	Trac
14	75660001	75710000	49.999					√	√							Cog3, Erich6b			Cog3			Cog3			Erich6b, Cog3
14	75870001	76010000	139.999					√	√							Gtf2f2									Gtf2f2
14	76450001	76480000	29.999				√	√	√							Tsc22d1		Tsc22d1	Tsc22d1	Tsc22d1			Tsc22d1	Tsc22d1	Tsc22d1
14	86860001	86920000	59.999	√		√				√		√				Diaph3								Diaph3
14	93490001	93540000	49.999				√		√	√		√				Pcdh9		Pcdh9
14	115170001	115200000	29.999				√		√							Gpc5									Gpc5
14	118700001	118720000	19.999				√	√								Abcc4				Abcc4	Abcc4				Abcc4
14	121600001	121620000	19.999				√	√								Dock9		Dock9	Dock9		Dock9	Dock9	Dock9			Dock9
15	10260001	10280000	19.999				√	√	√							Prlr	Prlr	Prlr		Prlr	Prlr				Prlr
15	23320001	23350000	29.999							√		√				Cdh18		Cdh18
15	37640001	37680000	39.999					√	√							Ncald								Ncald		Ncald
15	41450001	41500000	49.999							√		√				Oxr1	Oxr1	Oxr1				Oxr1
15	42520001	42550000	29.999							√		√				Angpt1			Angpt1					Angpt1
15	47780001	47820000	39.999							√		√				Csmd3		Csmd3
15	64840001	64870000	29.999							√		√				Adcy8			Adcy8						Adcy8
15	83470001	83500000	29.999				√	√								Ttll1			Ttll1
15	91750001	91780000	29.999							√		√				Lrrk2
15	92770001	92790000	19.999	√	√											Pdzrn4
15	101070001	101100000	29.999				√		√							Fignl2
15	101100001	101160000	59.999				√	√	√							Acvrl1, Ankrd33			Acvrl1	Acvrl1		Acvrl1	Acvrl1	Acvrl1	Acvrl1
15	102920001	102950000	29.999				√		√							Hotair
15	102920001	102950000	29.999				√		√							Hoxc12, Hoxc13
16	7210001	7240000	29.999	√		√				√		√				Rbfox1						Rbfox1	Rbfox1	Rbfox1
16	7390001	7450000	59.999	√		√										Rbfox1						Rbfox1	Rbfox1	Rbfox1
16	13110001	13190000	79.999				√	√	√							Ercc4	Ercc4	Ercc4	Ercc4	Ercc4	Ercc4	Ercc4	Ercc4	Ercc4		Ercc4
16	15790001	15810000	19.999				√	√								Prkdc								Prkdc
16	23970001	23990000	19.999					√	√							Bcl6	Bcl6	Bcl6
16	26520001	26540000	19.999							√		√				Tmem207
16	27370001	27410000	39.999				√	√	√							Uts2b, Ccdc50	Ccdc50	Ccdc50				Uts2b, Ccdc50	Ccdc50
16	40840001	40860000	19.999	√	√											Lsamp		Lsamp
16	41190001	41220000	29.999							√		√				Lsamp		Lsamp
16	43090001	43130000	39.999							√		√				Zbtb20		Zbtb20
16	66670001	66710000	39.999					√	√	√						Cadm2		Cadm2
16	96470001	96490000	19.999							√		√				Pcp4
17	46210001	46230000	19.999											√	√	Xpo5					Xpo5				Xpo5
17	52740001	52780000	39.999							√		√				Kcnh8									Kcnh8
17	55620001	55680000	59.999				√	√	√	√		√				Pot1b, Vmn2r118, Rfx2		Pot1b						Pot1b, Rfx2	Rfx2	Pot1b
17	57210001	57230000	19.999										√	√		C3, Mir6978		C3	C3			C3	C3	C3	C3
17	58300001	58330000	29.999				√	√	√							Cntnap5c									Cntnap5c
17	68490001	68510000	19.999				√		√							L3mbtl4									L3mbtl4
17	73600001	73630000	29.999				√	√								Galnt14								Galnt14	Galnt14
17	86770001	86800000	29.999				√	√	√							Epas1				Epas1		Epas1		Epas1
17	86920001	86950000	29.999					√	√							Atp6v1e2, Tmem247									Tmem247
17	86990001	87010000	19.999				√	√	√							Pigf, Rhoq			Pigf		Rhoq		Rhoq		Pigf
17	88670001	88710000	39.999				√	√	√							Gtf2a1l									Gtf2a1l
17	88710001	88750000	39.999				√	√	√							Lhcgr		Lhcgr
17	93200001	93230000	29.999				√		√							Adcyap1
18	10410001	10430000	19.999								√	√				Greb1l
18	40190001	40230000	39.999				√	√	√							Yipf5			Yipf5	Yipf5			Yipf5	Yipf5		Yipf5
18	53370001	53390000	19.999							√		√				Snx24					Snx24					Snx24
18	68150001	68170000	19.999							√		√				Ldlrad4			Ldlrad4			Ldlrad4	Ldlrad4			Ldlrad4
18	88850001	88900000	49.999				√	√	√							Socs6	Socs6	Socs6	Socs6		Socs6			Socs6
19	16200001	16230000	29.999							√		√				Gnaq			Gnaq	Gnaq			Gnaq		Gnaq
19	18460001	18530000	69.999				√	√	√							Ostf1				Ostf1
19	37080001	37110000	29.999							√		√				Cpeb3					Cpeb3	Cpeb3		Cpeb3	Cpeb3
19	38030001	38060000	29.999							√		√				Cep55							Cep55	Cep55	Cep55
19	38030001	38060000	29.999							√		√				Myof		Myof	Myof	Myof	Myof	Myof	Myof	Myof
19	41490001	41520000	29.999					√	√							Lcor

## Sheet: Table S2 - GO and KEGG analyses
GO and KEGG Pathway Enrichment for selective sweep genes found in the wild M. m. domesticus populations
GO and KEGG PATHWAY
American population
Category	Term	PValue	Genes
GO:0005737	Cytoplasm	0.0312308	SRPK2, ZFP106, ISYNA1, RBFOX1, GDF15, SNAP23, STARD9, MYO9B, CCDC28B, DIAPH3, CDAN1, TXLNA, HAUS8, PGPEP1
GO:0006325	Chromatin organization	0.0475828	CDAN1, ZFP462
GO:0017048	Rho gtpase binding	0.0365163	DIAPH3, MYO9B
GO:0051225	Spindle assembly	0.0316084	HAUS8, STARD9
KEGG PATHWAY:mmu04130	Snare interactions in vesicular transport	0.0170561	SNAP23, USE1
France population
Category	Term	PValue	Genes
GO:0045778	Positive regulation of ossification	0.0012379	P2RX7, NELL1, TGFB2, THRB
GO:0008217	Regulation of blood pressure	0.00269479	ACVRL1, UTS2B, P2RX4, ECE1, CACNA1C
GO:0010524	Positive regulation of calcium ion transport into cytosol	0.00633027	P2RX7, LHCGR, P2RX4
GO:0007605	Sensory perception of sound	0.0096164	THRB, STRC, MAP1A, NAV2, CCDC50, FAM107B
GO:0006355	Regulation of transcription, dna-templated	0.0116813	FCOR, ACVRL1, SUV39H2, URI1, DNMT1, THRB, NFIX, EPAS1, KDM8, RORA, HOXC13, ASCL1, HOXC12, LYL1, NACC1, CHMP1A, APBB2, CCNL2, SOX5, ZFP975, GTF2A1L, TSC22D1, MTERF2, ZFP933, RFX2, IL16, AXIN2, GTF2F2, BCL6, CRY1, LCOR, ATF6, L3MBTL4
GO:0043065	Positive regulation of apoptotic process	0.0136371	P2RX7, NELL1, TGFB2, BCL6, TSC22D1, PRKDC, APBB2, ATF6, NTSR1
GO:0016192	Vesicle-mediated transport	0.0151144	NSF, CHMP1A, TRAPPC5, YIPF5, STXBP2, KLHL12, AP1M1
GO:0006351	Transcription, dna-templated	0.0161928	FCOR, SUV39H2, URI1, DNMT1, THRB, NFIX, EPAS1, KDM8, RORA, HOXC13, ASCL1, HOXC12, LYL1, NACC1, CHMP1A, CCNL2, SOX5, GTF2A1L, TSC22D1, MTERF2, RFX2, IL16, GTF2F2, BCL6, CRY1, LCOR, ATF6, L3MBTL4
GO:0006649	Phospholipid transfer to membrane	0.0186058	P2RX7, ABCA4
GO:0048511	Rhythmic process	0.0321746	SUV39H2, PRKDC, CRY1, RORA, CSNK1D
GO:0001666	Response to hypoxia	0.0344316	ACVRL1, TGFB2, EPAS1, CD38, ECE1, PLOD1
GO:0019233	Sensory perception of pain	0.0354763	P2RX7, ADCYAP1, P2RX4, IL12B
GO:0007050	Cell cycle arrest	0.0402882	TGFB2, IL12B, APBB2, BRINP3
GO:0000723	Telomere maintenance	0.04902	DCLRE1C, PRKDC, ERCC4
GO:0043198	Dendritic shaft	0.0181538	NSF, KIRREL, CACNA1C, NTSR1
GO:0014069	Postsynaptic density	0.0222599	NSF, P2RX4, MAP1A, CACNA1C, AXIN2, SYN3, DLGAP2
GO:0043025	Neuronal cell body	0.0246751	P2RX7, ACVRL1, TGFB2, DNMT1, P2RX4, KCNIP1, COBL, CACNA1C, ASCL1, BRINP3, NTSR1
GO:0042995	Cell projection	0.0299797	DNAH12, URI1, KCNIP1, CADM2, COBL, CAMKK2, AGBL4, MKLN1, FGD5, IFT81, STRC, DPEP1, NGEF
GO:0005794	Golgi apparatus	0.0439163	FV1, GALNT14, COG3, YIPF5, STARD9, TRAPPC5, LARP7, XYLT1, ECE1, CSNK1D, AXIN2, AGBL4, FGD5, KIF13A, NMT2, ATF6, NTSR1, AP1M1
GO:0005515	Protein binding	0.00019367	HOTAIR, ACVRL1, SUV39H2, IPO11, THRB, RAPH1, RORA, SLC4A4, ELAVL1, KIF13A, CHMP1A, CCNL2, SOX5, NSF, PDE4D, COBL, RC3H1, POT1B, IL16, CSNK1D, AXIN2, PRLR, GTF2F2, IFT81, MAP1A, CRY1, ATF6, RHOQ, NGEF, FCOR, DNMT1, PRKDC, PADI6, EPAS1, STXBP2, CACNA1C, ASCL1, MFN2, APBB2, SOCS6, AP1M1, GTF2A1L, CCL25, TGFB2, KIRREL, PCDH9, CADM2, MEIG1, CADPS, TRAPPC5, NUP153, P2RX7, MKLN1, AGBL4, BCL6, NOVA1, ERC…
GO:0003690	Double-stranded dna binding	0.00181079	DNMT1, THRB, PRKDC, MTERF2, CRY1, NUP153, ASCL1
GO:0005524	Atp binding	0.0140315	UBE2F, NSF, ACVRL1, DNAH12, ABCC4, PRKDC, ABCA4, STARD9, UBE2E2, FIGNL2, CSNK1D, HSPA14, SYN3, GTF2F2, TTBK2, CAMKK2, P2RX7, TBCK, CKMT1, P2RX4, PPIP5K1, MTHFD1L, TTLL1, KIF13A
GO:0000977	Rna polymerase ii regulatory region sequence-specific dna binding	0.0182217	SUV39H2, LYL1, NFIX, BCL6, RORA, ASCL1, ATF6
GO:0016508	Long-chain-enoyl-coa hydratase activity	0.0279386	HADHB, HADHA
GO:0005089	Rho guanyl-nucleotide exchange factor activity	0.0325361	PLEKHG1, FGD5, DOCK9, NGEF
GO:0000062	Fatty-acyl-coa binding	0.0426817	ACBD7, HADHB, HADHA
GO:0004556	Alpha-amylase activity	0.046132	AMY2A5, AMY1
KEGG PATHWAY:mmu04020	Calcium signaling pathway	0.019933	P2RX7, LHCGR, P2RX4, CD38, CACNA1C, NTSR1
KEGG PATHWAY:mmu04710	Circadian rhythm	0.0295531	CRY1, RORA, CSNK1D
KEGG PATHWAY:mmu00500	Starch and sucrose metabolism	0.0313489	AMY2A5, AMY1, SIS
German population
Category	Term	PValue	Genes
GO:0050482	Arachidonic acid secretion	0.00152229	PLA2G2F, PLA2G2D, PLA2G2A, PLA2G5
GO:0016042	Lipid catabolic process	0.0028426	PLA2G2F, PLA2G2D, ABHD4, PLA2G2A, PLA2G5, CEL
GO:0006644	Phospholipid metabolic process	0.00606206	PLA2G2F, PLA2G2D, PLA2G2A, PLA2G5
GO:1903828	Negative regulation of cellular protein localization	0.0176193	TRP53INP2, TTBK2
GO:0048593	Camera-type eye morphogenesis	0.0204293	TENM3, MFN2, EPHB2
GO:0032007	Negative regulation of tor signaling	0.0236292	NPRL3, UBR1, DEPDC5
GO:0043101	Purine-containing compound salvage	0.026313	PNP, PNP2
GO:0051225	Spindle assembly	0.0270199	HAUS8, STARD9, HAUS2
GO:0019933	Camp-mediated signaling	0.0343436	EPHA5, PDE3A, ADCY8
GO:0042278	Purine nucleoside metabolic process	0.0349302	PNP, MACROD2
GO:2001199	Negative regulation of dendritic cell differentiation	0.0349302	TMEM176B, TMEM176A
GO:0006914	Autophagy	0.0375135	MAP1LC3A, LRRK2, MFN2, TRP53INP2, VPS39
GO:0010991	Negative regulation of smad protein complex assembly	0.0434715	LDLRAD4, SMAD6
GO:0042130	Negative regulation of t cell proliferation	0.0487497	PLA2G2F, PLA2G2D, PLA2G2A
GO:0045202	Synapse	0.00498531	GABBR2, SYT2, CADM2, CRTC1, MAP1S, LRRK2, SNAP23, PCDH15, MIR101A, CEL, EPHB2, CPEB3
GO:0016020	Membrane	0.00788865	DPP10, PIGU, C2CD5, TENM3, LRRK2, SNAP23, KLHDC7A, ECE1, PLOD1, LDLRAD4, RYR3, RERG, DOCK10, MAP1LC3A, RPL18A, PTGDS, EPHB2, VPS39, PTPRV, CEP55, RGS7, EPHA5, RHBDF1, PRMT8, KCNH8, PDE4D, MYOF, ABCC9, GPR37L1, DHDDS, OLFR49, PROCR, TMEM212, TXLNA, MMP16, DAD1, FKBP8, KXD1, CDH18, ARL8A, ZFP106, GUCY2C, TMEM87A, LRRC57, PCDH15, GREB1L, SLCO1A6, PLA2G5, ADCY8, SLC5A5, AKAP1, TMEM203, MTHFD1L, ERBB4…
GO:0005814	Centriole	0.0164239	CCDC146, STARD9, CEP55, TTBK2, MDM1
GO:0005829	Cytosol	0.0224075	ZFP106, LRRK2, UBR1, RERG, TTBK2, PNP, NDOR1, MAP1LC3A, PCBP3, MFN2, PGPEP1, RALGDS, TRP53INP2, RGS7, CAR3, PRMT8, MAP1S, CEL, PCP4, DIAPH3, GNAQ, PDE3A, STRAP, PTPN7, DEPDC5
GO:0005791	Rough endoplasmic reticulum	0.0226202	EPHA5, LIN28A, CEL, PTGDS
GO:0005737	Cytoplasm	0.0326292	C2CD5, ELL, CRTC1, MPG, LRRK2, SNAP23, CCDC124, MSI2, CCDC28B, RERG, PNP, MAP1LC3A, PTGDS, PGPEP1, HMGN2, ACP1, VPS39, TRP53INP2, CEP55, RGS7, RBFOX1, IL15, MAP1S, PDE4D, STARD9, RFX2, RNF208, CEL, HAUS2, INPP4B, TBC1D2, FRMD5, PCP4, ZFP46, TXLNA, HECW2, STRAP, DEPDC5, ARL8A, ZFP106, ISYNA1, PNP2, ASAP3, PCDH15, UBR1, NDOR1, HAUS8, PCBP3, ERBB4, ASB10, CHN1, KCNN1, RALGDS, CAR3, ATF7IP, SRPK2, GA…
GO:1990130	Iml1 complex	0.0345375	NPRL3, DEPDC5
GO:0005813	Centrosome	0.0378667	PROCR, CCDC187, HAUS8, PDE4D, DYNLRB1, CCDC28B, HAUS2, CEP55, MDM1
GO:0005901	Caveola	0.0397179	ERBB4, LRRK2, GNAQ, MYOF
GO:0004623	Phospholipase a2 activity	0.00132026	PLA2G2F, PLA2G2D, PLA2G2A, PLA2G5
GO:0005096	Gtpase activator activity	0.00473744	TBC1D2, LRRK2, GNAQ, NPRL3, CHN1, ASAP3, DEPDC5, RGS7
GO:0004731	Purine-nucleoside phosphorylase activity	0.0174634	PNP, PNP2
GO:0005509	Calcium ion binding	0.0202562	PLA2G2F, C2CD5, PLA2G2D, MCTP1, SYT2, PCDH9, EDEM2, PLA2G2A, PCDH15, PLA2G5, RYR3, MMP16, CDH18
GO:0008017	Microtubule binding	0.0316321	CCDC187, MAP1LC3A, MAP1S, STARD9, AKAP1, MDM1
GO:0019905	Syntaxin binding	0.0332754	SYT2, TXLNA, SNAP23, ABCC9
GO:0015459	Potassium channel regulator activity	0.0356915	DPP10, KCNMB2, ABCC9
GO:0017048	Rho gtpase binding	0.0396305	DOCK10, DIAPH3, LRRK2
GO:0001882	Nucleoside binding	0.043092	PNP, PNP2
KEGG PATHWAY:mmu04972	Pancreatic secretion	9.73778e-05	PLA2G2F, PLA2G2D, GNAQ, PLA2G2A, PLA2G5, CEL, ADCY8
KEGG PATHWAY:mmu04975	Fat digestion and absorption	0.00017757	PLA2G2F, PLA2G2D, PLA2G2A, PLA2G5, CEL
KEGG PATHWAY:mmu04270	Vascular smooth muscle contraction	0.000361017	PLA2G2F, PLA2G2D, GNAQ, PLA2G2A, KCNMB2, PLA2G5, ADCY8
KEGG PATHWAY:mmu00592	Alpha-linolenic acid metabolism	0.000832104	PLA2G2F, PLA2G2D, PLA2G2A, PLA2G5
KEGG PATHWAY:mmu00565	Ether lipid metabolism	0.00432954	PLA2G2F, PLA2G2D, PLA2G2A, PLA2G5
KEGG PATHWAY:mmu00590	Arachidonic acid metabolism	0.00441682	PLA2G2F, PLA2G2D, PLA2G2A, PLA2G5, PTGDS
KEGG PATHWAY:mmu00591	Linoleic acid metabolism	0.00620617	PLA2G2F, PLA2G2D, PLA2G2A, PLA2G5
KEGG PATHWAY:mmu00230	Purine metabolism	0.010931	GUCY2C, PNP, PNP2, PDE4D, PDE3A, ADCY8
KEGG PATHWAY:mmu04911	Insulin secretion	0.0267916	GNAQ, KCNMB2, KCNN1, ADCY8
KEGG PATHWAY:mmu04014	Ras signaling pathway	0.0285673	PLA2G2F, PLA2G2D, ANGPT1, PLA2G2A, PLA2G5, RALGDS
KEGG PATHWAY:mmu05032	Morphine addiction	0.0327458	GABBR2, PDE4D, PDE3A, ADCY8
KEGG PATHWAY:mmu00564	Glycerophospholipid metabolism	0.0336484	PLA2G2F, PLA2G2D, PLA2G2A, PLA2G5
KEGG PATHWAY:mmu01100	Metabolic pathways	0.0456925	PLA2G2F, NDUFA8, ISYNA1, PIGU, PLA2G2D, ST8SIA1, PNP2, PLA2G2A, PLA2G5, CEL, GANC, INPP4B, PNP, MTHFD1L, DAD1, PTGDS
Iran population
Category	Term	PValue	Genes
GO:0000049	Trna binding	0.0345318	XPO5, TRMT1
