# Supplementary material for: Selection shapes the landscape of functional variation in wild house mice
Source: BMC Biol. 2021 Nov 19;19:239. doi: 10.1186/s12915-021-01165-3 (PMC8603481; doi:10.1186/s12915-021-01165-3)
Supplement: Supplementary file 8 — Additional file 8: Table S3. Candidate selective sweep regions, GO, and KEGG analyses in the two populations of M. m. castaneus. [file 12915_2021_1165_MOESM8_ESM.xlsx]

## Sheet: Table S3 - Selective Sweep regi
Candidate selective sweep regions identified in two wild M. m. castaneus populations. The "√" indicates that the corresponding diversity statistic is significant for that region.
				M. m. castaneus
	Start	End		Indian population			Taiwanese population			Genes
Chr			Length (kb)	Hp	Tajima's D	Pi	Hp	TajimaD	Pi
1	10150001	10170000	19.999				√		√	Arfgef1
1	15560001	15580000	19.999				√		√	Kcnb2
1	20510001	20550000	39.999				√		√	Pkhd1
1	43070001	43090000	19.999				√		√	Tgfbrap1
1	46140001	46160000	19.999	√	√					Dnah7b
1	52860001	52880000	19.999				√		√	Hibch
1	58160001	58180000	19.999				√		√	Aox3
1	135300001	135320000	19.999				√		√	Timm17a
1	159480001	159570000	89.999				√		√	Tnr
1	162090001	162200000	109.999				√		√	Dnm3
1	165510001	165530000	19.999		√	√				Adcy10
1	165700001	165720000	19.999				√		√	Rcsd1
1	195130001	195150000	19.999	√		√				Cr1l, Cr2
2	11470001	11500000	29.999				√		√	Pfkfb3
2	11570001	11590000	19.999				√		√	Rbm17
2	38820001	38900000	79.999				√		√	Nr6a1
2	38950001	38990000	39.999				√		√	Olfml2a
2	52930001	52960000	29.999				√		√	Fmnl2
2	62740001	62800000	59.999				√		√	Kcnh7
2	62830001	62850000	19.999				√		√	Kcnh7
2	62900001	62940000	39.999				√		√	Kcnh7
2	77670001	77710000	39.999				√		√	Zfp385b
2	83870001	83930000	59.999	√		√				Fam171b, Zswim2
2	83890001	83920000	29.999				√		√	Zswim2
2	89950001	90010000	59.999				√		√	Olfr1260, Olfr1261, Olfr1262
2	90030001	90050000	19.999				√		√	Olfr1265, Olfr140
2	91530001	91580000	49.999				√		√	Ckap5
2	91640001	91670000	29.999				√		√	Arhgap1, Zfp408
2	91730001	91750000	19.999				√		√	Ambra1
2	124160001	124190000	29.999				√		√	Sema6d
2	150460001	150480000	19.999	√		√				Zfp345
2	157180001	157220000	39.999				√		√	Mroh8, Rbl1
2	163590001	163670000	79.999	√	√	√	√		√	Pkig, Serinc3, Ttpal
2	181450001	181470000	19.999				√		√	Zbtb46
2	181500001	181540000	39.999				√		√	Dnajc5, Tpd52l2
2	181640001	181660000	19.999				√		√	Prpf6
3	25050001	25070000	19.999				√		√	Naaladl2
3	29610001	29650000	39.999				√		√	Egfem1, Mir21b
3	31920001	31940000	19.999				√		√	Kcnmb2
3	55930001	55960000	29.999				√		√	Nbea
3	95320001	95340000	19.999				√		√	Cers2, Setdb1
4	3550001	3580000	29.999				√		√	Tgs1, Tmem68
4	3650001	3680000	29.999				√		√	Lyn
4	3930001	3970000	39.999				√		√	Chchd7, Plag1
4	3980001	4020000	39.999				√		√	Sdr16c5
4	8180001	8230000	49.999				√		√	Car8
4	65140001	65160000	19.999				√		√	Pappa
4	76390001	76440000	49.999				√		√	Ptprd
4	96490001	96510000	19.999	√	√					Cyp2j8
4	104430001	104460000	29.999				√		√	Dab1
4	104720001	104760000	39.999				√		√	Dab1
4	109100001	109130000	29.999				√		√	Osbpl9
4	136030001	136080000	49.999				√		√	Rpl11
4	136610001	136650000	39.999				√		√	Ephb2, Lactbl1, Tex46
4	149320001	149350000	29.999				√		√	Ube4b
4	150410001	150550000	139.999				√		√	Rere
4	155540001	155560000	19.999				√		√	Gnb1
5	3510001	3530000	19.999				√		√	Cdk6
5	14770001	14790000	19.999				√		√	Pclo
5	17980001	18030000	49.999				√		√	Gnat3
5	19760001	19780000	19.999				√		√	Magi2
5	21190001	21230000	39.999				√		√	Gsap
5	30970001	31000000	29.999				√		√	Tcf23
5	52740001	52760000	19.999				√		√	Pi4k2b
5	104510001	104530000	19.999	√		√				Thoc2l
5	140130001	140150000	19.999				√		√	Mad1l1
5	140240001	140300000	59.999				√		√	Mad1l1
5	140360001	140380000	19.999				√	√	√	Snx8
5	144790001	144850000	59.999				√		√	Trrap
5	144890001	144920000	29.999				√		√	Mir7039, Smurf1
5	147600001	147630000	29.999				√		√	Flt1
5	148270001	148300000	29.999				√		√	Mtus2
5	148550001	148590000	39.999				√		√	Ubl3
5	150530001	150560000	29.999				√		√	Brca2
5	150580001	150660000	79.999				√		√	N4bp2l1, N4bp2l2
6	5080001	5100000	19.999				√		√	Ppp1r9a
6	6140001	6220000	79.999				√		√	Slc25a13
6	17540001	17580000	39.999				√		√	Met
6	17620001	17640000	19.999				√		√	Capza2
6	27610001	27630000	19.999				√		√	Grm8
6	34100001	34150000	49.999				√		√	Lrguk
6	57640001	57670000	29.999		√	√				Herc6
6	113300001	113330000	29.999				√		√	Brpf1, Cpne9, Ogg1
6	113440001	113470000	29.999				√		√	Il17re, Jagn1
6	113710001	113740000	29.999				√		√	Ghrl, Sec13, Tatdn2
6	120210001	120310000	99.999				√		√	B4galnt3
7	26090001	26110000	19.999				√		√	Cyp2b13
7	62060001	62100000	39.999				√		√	Mir344i
7	67520001	67560000	39.999				√		√	Lrrc28
7	68160001	68200000	39.999				√		√	Igf1r
7	68270001	68290000	19.999				√		√	Fam169b
7	81430001	81450000	19.999				√		√	Cpeb1
7	82620001	82680000	59.999				√		√	Efl1, Saxo2
7	83580001	83690000	109.999				√		√	Il16, Stard5, Tmc3
7	83720001	83750000	29.999				√		√	Il16
7	83790001	83820000	29.999				√		√	Cfap161
7	85120001	85140000	19.999	√		√				Vmn2r67
7	127420001	127440000	19.999				√		√	Zfp688
7	127580001	127610000	29.999				√		√	Ccdc189, Phkg2, Rnf40, Zfp629
7	128210001	128240000	29.999				√		√	Armc5, Itgad
7	141230001	141250000	19.999				√		√	Phrf1
8	3460001	3490000	29.999				√		√	Pex11g, Tex45
8	16530001	16570000	39.999				√		√	Csmd1
8	18880001	18900000	19.999				√		√	Agpat5
8	18910001	18940000	29.999				√		√	Xkr5
8	19150001	19190000	39.999				√		√	Spag11a
8	25620001	25650000	29.999				√		√	Nsd3
8	41260001	41300000	39.999				√		√	Pcm1
8	47550001	47570000	19.999				√		√	Rwdd4a
8	65630001	65650000	19.999				√		√	Marchf1
9	18740001	18800000	59.999				√		√	Olfr24
9	18840001	18860000	19.999				√		√	Olfr829
9	18870001	18910000	39.999				√		√	Olfr830
9	18930001	18950000	19.999				√		√	Olfr832
9	19330001	19350000	19.999				√		√	Olfr845
9	19490001	19510000	19.999				√		√	Olfr851
9	19510001	19540000	29.999				√		√	Olfr853
9	20020001	20040000	19.999				√		√	Olfr866
9	20130001	20150000	19.999				√		√	Olfr869
9	20170001	20190000	19.999				√		√	Olfr870
9	20250001	20270000	19.999				√		√	Olfr872
9	20350001	20390000	39.999				√		√	Zfp560
9	20500001	20540000	39.999				√		√	Zfp266
9	31070001	31090000	19.999				√		√	St14, Zbtb44
9	31830001	31860000	29.999				√		√	Barx2
9	51950001	51970000	19.999				√		√	Fdx1
9	54700001	54730000	29.999				√		√	Dnaja4, Mir5710, Wdr61
9	54740001	54780000	39.999				√		√	Crabp1
9	66230001	66250000	19.999				√		√	Dapk2
9	71830001	71870000	39.999				√		√	Tcf12
9	72300001	72420000	119.999				√		√	Zfp280d
9	72430001	72470000	39.999				√		√	Mns1, Tex9
9	72570001	72620000	49.999				√		√	Rfx7
9	72690001	72710000	19.999				√		√	Nedd4
9	73750001	73800000	49.999				√		√	Unc13c
9	104810001	104840000	29.999				√		√	Cpne4
9	104920001	104980000	59.999				√		√	Cpne4
9	110070001	110090000	19.999				√		√	Dhx30, Map4
9	111170001	111210000	39.999				√		√	Lrrfip2
9	111210001	111290000	79.999				√		√	Epm2aip1, Lrrfip2, Mlh1
9	119780001	119810000	29.999				√		√	Scn11a
10	14410001	14430000	19.999				√		√	Adgrg6
10	78750001	78790000	39.999				√		√	Ccdc105, Slc1a6
10	93570001	93620000	49.999				√		√	Ccdc38, Snrpf
10	94290001	94330000	39.999				√		√	Tmcc3
10	103330001	103370000	39.999				√		√	Slc6a15
10	108150001	108210000	59.999				√		√	Ppp1r12a
10	110140001	110170000	29.999				√		√	Nav3
10	118150001	118170000	19.999				√		√	Mdm1
10	121020001	121070000	49.999				√		√	Wif1
10	128650001	128670000	19.999				√		√	Ikzf4, Suox
10	128810001	128850000	39.999				√		√	Dnajc14, Ormdl2, Sarnp
11	3200001	3220000	19.999				√		√	Drg1, Eif4enif1
11	6490001	6550000	59.999				√		√	Ccm2, Myo1g, Snhg15, Snora9
11	6580001	6620000	39.999				√		√	Nacad, Tbrg4
11	11160001	11190000	29.999				√		√	Vwc2
11	18880001	18910000	29.999				√		√	Meis1
11	20060001	20080000	19.999				√		√	Actr2
11	22840001	22860000	19.999				√		√	B3gnt2
11	23320001	23340000	19.999				√		√	Usp34
11	23670001	23690000	19.999				√		√	Pus10
11	23840001	23870000	29.999				√		√	Papolg
11	49630001	49650000	19.999				√		√	Flt4
11	61420001	61450000	29.999				√	√	√	Rnf112, Mapk7, Mfap4
11	62560001	62640000	79.999				√		√	Lrrc75a, Snord49a, Snord49b, Snord65, Trpv2
11	70290001	70320000	29.999				√		√	Alox12e
11	78430001	78470000	39.999				√		√	Slc46a1
11	81890001	81910000	19.999				√		√	Asic2
11	93450001	93470000	19.999				√		√	Car10
11	94550001	94570000	19.999				√		√	Acsf2, Chad
11	110090001	110130000	39.999				√		√	Abca8a, Abca9
11	117150001	117170000	19.999				√		√	Sec14l1
11	117190001	117220000	29.999				√		√	Septin9
11	118150001	118180000	29.999				√		√	Cyth1
11	118270001	118290000	19.999				√		√	Usp36
12	3420001	3440000	19.999				√		√	Asxl2
12	12330001	12400000	69.999				√		√	Fam49a
12	33030001	33050000	19.999				√		√	Cdhr3
12	66620001	66690000	69.999				√		√	Mdga2
12	70000001	70020000	19.999				√		√	Nin
12	79750001	79780000	29.999				√		√	Rad51b
12	80640001	80660000	19.999				√		√	Erh, Slc39a9
12	80670001	80720000	49.999				√		√	Plekhd1
12	80670001	80720000	49.999				√		√	Slc39a9
12	80750001	80770000	19.999				√		√	Ccdc177
12	80820001	80840000	19.999				√		√	Susd6
12	81360001	81380000	19.999	√		√				Cox16
12	89200001	89250000	49.999				√		√	Nrxn3
12	98490001	98510000	19.999				√		√	Kcnk10
12	100480001	100500000	19.999				√		√	Ttc7b
12	103970001	103990000	19.999				√		√	Serpina11
12	113820001	113850000	29.999		√	√				Ighv5-15, Ighv5-16
12	117880001	117900000	19.999				√		√	Dnah11
12	119210001	119230000	19.999				√		√	Itgb8
13	3910001	3930000	19.999				√		√	Net1, Tubal3
13	3940001	3970000	29.999				√		√	Ucn3
13	8810001	8860000	49.999				√		√	Wdr37
13	11620001	11720000	99.999				√	√	√	Ryr2
13	12420001	12440000	19.999				√		√	Heatr1, Lgals8
13	41760001	41800000	39.999				√		√	Adtrp
13	57890001	57950000	59.999				√		√	Spock1
13	57990001	58060000	69.999				√		√	Klhl3, Mir874
13	58270001	58340000	69.999				√		√	Gkap1, Kif27, Mir6369
13	62200001	62220000	19.999	√		√				Zfp808
13	93340001	93360000	19.999				√		√	Homer1
13	103860001	103890000	29.999				√		√	Erbin
13	104120001	104150000	29.999				√		√	Sgtb, Trappc13
13	104950001	105030000	79.999				√		√	Rgs7bp
13	108180001	108240000	59.999				√		√	Ercc8, Elovl7
13	108390001	108420000	29.999				√		√	Depdc1b
14	34970001	35010000	39.999				√		√	Grid1
14	54660001	54690000	29.999				√		√	Acin1
14	79030001	79060000	29.999				√		√	Vwa8
14	79070001	79090000	19.999				√		√	Vwa8
14	117450001	117490000	39.999				√		√	Gpc6
14	123220001	123280000	59.999				√		√	Nalcn
14	123770001	123810000	39.999				√		√	Itgbl1
14	124480001	124520000	39.999				√		√	Fgf14
15	4500001	4530000	29.999				√		√	Plcxd3
15	5150001	5190000	39.999				√		√	Prkaa1, Ttc33
15	6310001	6340000	29.999				√		√	Dab2
15	8610001	8640000	29.999				√		√	Slc1a3
15	9680001	9750000	69.999				√		√	Spef2
15	10220001	10240000	19.999				√		√	Prlr
15	22600001	22630000	29.999				√		√	Cdh18
15	31330001	31350000	19.999				√		√	Ankrd33b
15	31460001	31500000	39.999				√		√	Marchf6
15	34810001	34840000	29.999				√		√	Kcns2
15	34870001	34890000	19.999				√		√	Stk3
15	35390001	35430000	39.999				√		√	Vps13b
15	38300001	38330000	29.999				√		√	Klf10
15	64110001	64140000	29.999				√	√	√	Asap1
15	72540001	72560000	19.999				√		√	Kcnk9
15	73010001	73030000	19.999				√		√	Trappc9
15	83000001	83020000	19.999				√		√	Nfam1
15	84660001	84680000	19.999				√		√	Prr5
15	90230001	90250000	19.999				√	√	√	Alg10b
16	10800001	10820000	19.999				√		√	Prm1
16	18410001	18450000	39.999				√		√	Comt, Txnrd2
16	35080001	35110000	29.999				√		√	Hacd2
16	35580001	35610000	29.999				√		√	Sema5b
16	57420001	57450000	29.999				√		√	Cmss1, Filip1l
16	63780001	63800000	19.999				√		√	Epha3
17	6130001	6160000	29.999				√		√	Tulp4, n-R5s26
17	13710001	13750000	39.999				√		√	Tcte2
17	13830001	13880000	49.999				√		√	Afdn
17	83780001	83810000	29.999				√		√	Mta3
17	86200001	86250000	49.999				√		√	Prkce
18	10170001	10200000	29.999				√		√	Rock1
18	10390001	10410000	19.999				√		√	Greb1l
18	25110001	25140000	29.999				√		√	Fhod3, Tpgs2
18	35370001	35390000	19.999				√		√	Sil1
18	61340001	61370000	29.999				√		√	Ppargc1b
18	61390001	61430000	39.999				√		√	Mir378a, Ppargc1b
18	64400001	64430000	29.999				√		√	Onecut2
18	64470001	64500000	29.999				√		√	Fech, Nars
18	64510001	64550000	39.999				√		√	Atp8b1, Nars
18	89250001	89270000	19.999				√		√	Cd226
19	3620001	3650000	29.999				√		√	Lrp5
19	7770001	7790000	19.999	√		√				Slc22a26
19	8790001	8820000	29.999				√		√	Polr2g, Ttc9c, Zbtb3
19	10780001	10800000	19.999				√		√	Cd6
19	11890001	11950000	59.999				√		√	Mir6994, Olfr1420, Patl1
19	15960001	16020000	59.999				√		√	Cep78
19	16130001	16150000	19.999				√		√	Gnaq
19	16160001	16180000	19.999				√		√	Gnaq
19	17540001	17560000	19.999				√		√	Pcsk5
19	18580001	18610000	29.999				√		√	Ostf1
19	29260001	29380000	119.999				√		√	Cd274, Insl6, Jak2, Plgrkt, Rln1
19	31710001	31730000	19.999				√		√	Prkg1
19	39380001	39420000	39.999	√		√				Cyp2c38
19	44810001	44840000	29.999				√		√	Pax2

## Sheet: Table S3 - GO and KEGG analyses
GO and KEGG pathway enrichment analysis results for selective sweep genes found in the two populations of M. m. castaneus.
Indian population
Category	Term	PValue	Genes
GO:0045087	Innate immune response	0.0195318	CR2, CR1L, HERC6
GO:0006958	Complement activation, classical pathway	0.0300114	CR2, CR1L
GO:0008392	Arachidonic acid epoxygenase activity	0.0266228	CYP2J8, CYP2C38
GO:0008395	Steroid hydroxylase activity	0.0305328	CYP2J8, CYP2C38
KEGG PATHWAY:mmu00591	Linoleic acid metabolism	0.0257569	CYP2J8, CYP2C38
KEGG PATHWAY:mmu00590	Arachidonic acid metabolism	0.0454993	CYP2J8, CYP2C38
Taiwanese population
Category	Term	PValue	Genes
GO:0050911	Detection of chemical stimulus involved in sensory perception of smell	4.0993e-09	OLFR853, OLFR830, OLFR866, OLFR832, OLFR870, OLFR851, OLFR872, OLFR829, OLFR845, OLFR869
GO:0071805	Potassium ion transmembrane transport	0.00185933	KCNK10, KCNK9, KCNH7, KCNS2, KCNB2, KCNMB2, NALCN
GO:0030335	Positive regulation of cell migration	0.00268063	PRR5, LYN, CD274, SEMA5B, DAB2, CPEB1, FLT1, ONECUT2, JAK2, IGF1R
GO:0007169	Transmembrane receptor protein tyrosine kinase signaling pathway	0.00316306	LYN, FLT1, FLT4, EPHB2, MET, EPHA3, IGF1R
GO:0016310	Phosphorylation	0.00323786	LYN, PI4K2B, LRGUK, PRKAA1, FLT1, ROCK1, PRKCE, FLT4, DAPK2, IGF1R, STK3, MAPK7, CDK6, PHKG2, JAK2, EPHB2, MET, EPHA3, PRKG1
GO:0060736	Prostate gland growth	0.00852544	PLAG1, RLN1, PRLR
GO:0015813	L-glutamate transport	0.00852544	SLC1A3, SLC1A6, SLC25A13
GO:0006468	Protein phosphorylation	0.00907967	LYN, PRKAA1, FLT1, ROCK1, PRKCE, FLT4, DAPK2, IGF1R, STK3, MAPK7, CDK6, PHKG2, JAK2, EPHB2, MET, EPHA3, PRKG1
GO:0006810	Transport	0.0116733	RYR2, SLC46A1, KCNK9, TGFBRAP1, CRABP1, SLC1A3, SLC1A6, NALCN, EIF4ENIF1, SEC14L1, SLC39A9, SCN11A, KCNMB2, TIMM17A, ASIC2, SNX8, SIL1, ARFGEF1, OSBPL9, SEC13, JAGN1, STARD5, ABCA8A, ATP8B1, GRID1, KCNH7, KCNB2, SLC6A15, TRPV2, ABCA9, VPS13B, DNAJC14, TMC3, DAB2, KCNS2, FDX1, NACAD, TTPAL, SLC25A13
GO:0014068	Positive regulation of phosphatidylinositol 3-kinase signaling	0.0133522	PRR5, FLT1, NEDD4, JAK2, IGF1R
GO:0048514	Blood vessel morphogenesis	0.0135616	MEIS1, FLT1, FLT4, NEDD4
GO:0018108	Peptidyl-tyrosine phosphorylation	0.0140717	LYN, FLT1, FLT4, EPHB2, JAK2
GO:0031175	Neuron projection development	0.0150766	LYN, ARFGEF1, NEDD4, UBE4B, MAP4, PPP1R9A, IGF1R
GO:0055085	Transmembrane transport	0.0162098	RYR2, SLC46A1, ABCA8A, KCNH7, SLC39A9, KCNS2, SCN11A, KCNB2, TRPV2, ABCA9, NALCN, SLC25A13
GO:0035418	Protein localization to synapse	0.0214872	PCLO, HOMER1, ASIC2
GO:0030155	Regulation of cell adhesion	0.022115	PPP1R12A, JAK2, PRLR, CYTH1
GO:0021650	Vestibulocochlear nerve formation	0.0284429	ATP8B1, PAX2
GO:0060369	Positive regulation of fc receptor mediated stimulatory signaling pathway	0.0284429	LYN, CD226
GO:0035556	Intracellular signal transduction	0.0293877	LYN, NET1, UNC13C, DEPDC1B, DAB1, ROCK1, PRKCE, NFAM1, DAPK2, TULP4, JAK2, STK3
GO:0030218	Erythrocyte differentiation	0.0313107	LYN, FECH, ACIN1, JAK2
GO:0045600	Positive regulation of fat cell differentiation	0.0330098	WIF1, ASXL2, LRP5, STK3
GO:0043066	Negative regulation of apoptotic process	0.0339558	PRKAA1, PRKCE, FLT4, OGG1, PAX2, IGF1R, PKHD1, INSL6, DAB2, MAPK7, GNAQ, GHRL, RLN1, JAK2, ASIC2
GO:0032024	Positive regulation of insulin secretion	0.0347561	UCN3, PRKCE, GHRL, JAK2
GO:0030097	Hemopoiesis	0.0350599	LYN, MEIS1, CDK6, TXNRD2, BRCA2
GO:0060271	Cilium morphogenesis	0.0359623	PKHD1, ACTR2, PCM1, SPEF2, ONECUT2, ASAP1, KIF27
GO:0098779	Mitophagy in response to mitochondrial depolarization	0.0414963	SMURF1, SLC1A3, ACIN1, SNRPF, AMBRA1, PRKG1
GO:0043490	Malate-aspartate shuttle	0.0423607	SLC1A3, SLC25A13
GO:0034765	Regulation of ion transmembrane transport	0.0449683	KCNH7, KCNS2, SCN11A, KCNB2, ASIC2, NALCN
GO:0048854	Brain morphogenesis	0.045868	AFDN, SPEF2, PAX2
GO:0070301	Cellular response to hydrogen peroxide	0.0482793	NET1, PRKAA1, MAPK7, PAX2
GO:0010976	Positive regulation of neuron projection development	0.0486091	LYN, CPEB1, MAGI2, PPP1R9A, MET, EPHA3
GO:0045672	Positive regulation of osteoclast differentiation	0.0493963	KLF10, ASXL2, PPARGC1B
GO:0009416	Response to light stimulus	0.0493963	FECH, OGG1, SLC1A3
GO:0043005	Neuron projection	0.00292733	RYR2, HOMER1, MAGI2, SLC1A3, PPP1R9A, RNF40, IGF1R, CPEB1, DAB1, PCLO, UCN3, GRM8, MAP4, ASIC2, MET
GO:0016020	Membrane	0.00332281	PI4K2B, SEMA5B, SLC46A1, COMT, PHRF1, IGF1R, RNF112, EIF4ENIF1, SLC39A9, SCN11A, PAPOLG, EPHB2, LGALS8, UNC13C, ABCA8A, KCNH7, PRKCE, SLC6A15, SEMA6D, MAGI2, TTC7B, PRLR, RNF40, PRPF6, CD226, ERH, ADTRP, PEX11G, TTPAL, ALG10B, EPHA3, CD274, FECH, PLGRKT, SLC1A3, SLC1A6, HACD2, NALCN, KCNMB2, ADGRG6, ASIC2, B4GALNT3, SNX8, OSBPL9, LYN, ST14, HOMER1, SMURF1, ATP8B1, TRPV2, ABCA9, DNAJC14, PTPRD, DA…
GO:0030424	Axon	0.00703459	HOMER1, SMURF1, TXNRD2, TRPV2, COMT, IGF1R, DNM3, NIN, PCLO, UCN3, SCN11A, GHRL, EPHB2
GO:0014069	Postsynaptic density	0.0074704	LYN, DNM3, CPEB1, PCLO, DAB1, HOMER1, MAGI2, MAP4, PPP1R9A, MET
GO:0043234	Protein complex	0.00885837	RBM17, RYR2, SEC13, PRKAA1, OGG1, MAGI2, NRXN3, BRCA2, CKAP5, PAX2, RNF40, STK3, PCM1, GNAT3, GNAQ, ERCC8, CCM2, PEX11G
GO:0005813	Centrosome	0.0226486	CCDC38, PPP1R12A, MTUS2, BRCA2, CKAP5, IKZF4, PKHD1, NIN, PCM1, CPEB1, CDK6, CEP78, MDM1
GO:0005886	Plasma membrane	0.035844	RYR2, SLC46A1, FLT1, KCNK9, FLT4, ARHGAP1, COMT, OLFR845, IGF1R, UBL3, SCN11A, GRM8, EPHB2, PRKG1, UNC13C, ABCA8A, KCNK10, GRID1, NFAM1, SEMA6D, PRKCE, MAGI2, TTC7B, IL16, IL17RE, OLFR830, OLFR832, OLFR870, DNAJC5, OLFR872, CDHR3, RGS7BP, ADTRP, MET, ALG10B, EPHA3, CDH18, CD274, ROCK1, PLGRKT, LRP5, SLC1A3, ASAP1, OLFR829, NALCN, OLFR869, OLFR866, ADGRG6, OLFR140, MAP4, ASIC2, GPC6, CYTH1, OLFR12…
GO:0043025	Neuronal cell body	0.0423636	HOMER1, SMURF1, TXNRD2, KCNB2, SLC1A3, PPP1R9A, IGF1R, CPEB1, DAB1, PCLO, GRM8, EPHB2, ASIC2, MET
GO:0005515	Protein binding	0.000146003	RERE, RYR2, LRGUK, SPEF2, CPNE4, FLT4, ARHGAP1, PPP1R9A, BRCA2, N4BP2L2, IKZF4, IGF1R, EPM2AIP1, EIF4ENIF1, PCM1, PCLO, UCN3, SCN11A, LRRFIP2, CAR8, EPHB2, JAK2, PRKG1, RBM17, PPP1R12A, GRID1, SEMA6D, PRKCE, TCF12, MAGI2, IL16, UBE4B, PRLR, KIF27, RNF40, PAX2, DNM3, RBL1, SARNP, DNAJC5, CD226, RGS7BP, EPHA3, CD274, PRKAA1, ROCK1, PLGRKT, RPL11, LRP5, SLC1A3, ASAP1, AMBRA1, NALCN, BARX2, PKHD1, MA…
GO:0004714	Transmembrane receptor protein tyrosine kinase activity	0.00109233	FLT1, FLT4, EPHB2, MET, EPHA3, IGF1R
GO:0004713	Protein tyrosine kinase activity	0.00192912	LYN, FLT1, FLT4, EPHB2, JAK2, MET, EPHA3, IGF1R
GO:0004672	Protein kinase activity	0.00198786	LYN, PRKAA1, FLT1, ROCK1, PRKCE, FLT4, DAPK2, IGF1R, TBRG4, STK3, MAPK7, CDK6, PHKG2, JAK2, EPHB2, MET, EPHA3, PRKG1
GO:0005524	Atp binding	0.00201765	PI4K2B, LRGUK, PRKAA1, PFKFB3, FLT1, ROCK1, FLT4, IGF1R, STK3, NARS, DHX30, MAPK7, PAPOLG, PHKG2, JAK2, EPHB2, PRKG1, LYN, ACTR2, DNAH11, ABCA8A, ATP8B1, PRKCE, DAPK2, ABCA9, UBE4B, MLH1, KIF27, ACSF2, RAD51B, VWA8, CDK6, NAV3, DNAJA4, MET, EPHA3, MYO1G
GO:0001664	G-protein coupled receptor binding	0.00234235	UCN3, GNAT3, GNAQ, GNB1, GHRL, DNAJC14
GO:0005216	Ion channel activity	0.00342351	RYR2, KCNH7, GRID1, KCNS2, SCN11A, KCNB2, TRPV2, ASIC2, NALCN
GO:0016301	Kinase activity	0.00454531	LYN, PI4K2B, LRGUK, PRKAA1, FLT1, ROCK1, TRRAP, PRKCE, FLT4, DAPK2, IGF1R, STK3, MAPK7, CDK6, PHKG2, JAK2, EPHB2, MET, EPHA3, PRKG1
GO:0005267	Potassium channel activity	0.00612836	KCNK10, KCNK9, KCNH7, KCNS2, KCNB2, KCNMB2
GO:0043548	Phosphatidylinositol 3-kinase binding	0.00681652	DAB1, JAK2, MET, IGF1R
GO:0000166	Nucleotide binding	0.00833266	PI4K2B, LRGUK, PRKAA1, FLT1, ROCK1, TUBAL3, FLT4, IGF1R, STK3, NARS, DHX30, MAPK7, GNAT3, PAPOLG, PHKG2, JAK2, EPHB2, PPARGC1B, PRKG1, LYN, RBM17, ACTR2, ABCA8A, ATP8B1, PRKCE, DAPK2, EFL1, ABCA9, KIF27, ACSF2, DNM3, RAD51B, VWA8, CPEB1, NIN, CDK6, GNAQ, DRG1, ACIN1, MET, EPHA3, MYO1G
GO:0005313	L-glutamate transmembrane transporter activity	0.0105687	SLC1A3, SLC1A6, SLC25A13
GO:0008017	Microtubule binding	0.026915	DNM3, OGG1, MTUS2, MAP4, SAXO2, CKAP5, KIF27, MDM1
GO:0016740	Transferase activity	0.0363263	AGPAT5, PI4K2B, LRGUK, PRKAA1, FLT1, ROCK1, FLT4, COMT, IGF1R, STK3, MAPK7, PAPOLG, TGS1, PHKG2, POLR2G, JAK2, EPHB2, B4GALNT3, PRKG1, LYN, SETDB1, SMURF1, PRKCE, DAPK2, ELOVL7, CDK6, NEDD4, B3GNT2, MET, ALG10B, EPHA3
GO:0046332	Smad binding	0.0415239	DAB2, TGFBRAP1, MAGI2, TCF12
GO:0031802	Type 5 metabotropic glutamate receptor binding	0.0428802	DNM3, HOMER1
KEGG PATHWAY:mmu04151	Pi3k-akt signaling pathway	0.0129365	PRKAA1, FLT1, FLT4, PRLR, IGF1R, FGF14, CDK6, GNB1, CHAD, TNR, ITGB8, JAK2, MET
KEGG PATHWAY:mmu04510	Focal adhesion	0.0210033	PPP1R12A, FLT1, ROCK1, FLT4, CHAD, TNR, ITGB8, MET, IGF1R
KEGG PATHWAY:mmu04724	Glutamatergic synapse	0.0413154	HOMER1, GNAQ, GNB1, GRM8, SLC1A3, SLC1A6
