# Supplementary material for: Selection shapes the landscape of functional variation in wild house mice
Source: BMC Biol. 2021 Nov 19;19:239. doi: 10.1186/s12915-021-01165-3 (PMC8603481; doi:10.1186/s12915-021-01165-3)
Supplement: Supplementary file 9 — Additional file 9: Table S4. Candidate selective sweep regions, GO, and KEGG analyses in the three populations of M. m. musculus. [file 12915_2021_1165_MOESM9_ESM.xlsx]

## Sheet: Table S4 - Sweep Region
Candidate selective sweep loci identified in three wild populations of M. m. musculus. The "√" indicates that the corresponding diversity statistic is significant for that region
				M. m. musculus
Chr	Start	End		Afghans population			Kazakhstani population			Czech population
			Length (kb)	Hp	TajimaD	Pi	Hp	Tajima's D	Pi	Hp	TajimaD	Pi	Gene
1	3280001	3300000	19.999							√		√	Xkr4
1	4020001	4050000	29.999							√		√	Rp1
1	4810001	4840000	29.999							√		√	Lypla1
1	4850001	4890000	39.999							√		√	Tcea1
1	6340001	6420000	79.999							√		√	Alkal1
1	9560001	9590000	29.999							√		√	Adhfe1
1	14230001	14250000	19.999							√		√	Eya1
1	14290001	14310000	19.999							√		√	Eya1
1	33530001	33550000	19.999							√		√	Prim2
1	34120001	34220000	99.999							√		√	Dst
1	37840001	37880000	39.999							√		√	Lipt1, Mitd1, Tsga10
1	38460001	38510000	49.999							√		√	Aff3
1	40290001	40310000	19.999				√		√				Il1r1
1	44770001	44790000	19.999				√		√				Gulp1
1	53630001	53650000	19.999							√		√	Dnah7a
1	54860001	54900000	39.999							√		√	Ankrd44
1	65080001	65110000	29.999				√		√	√		√	Cryga, Crygb
1	74600001	74630000	29.999							√		√	Rnf25, Stk36
1	97700001	97720000	19.999	√		√							Ppip5k2
1	107420001	107450000	29.999				√		√				Serpinb7
1	107510001	107530000	19.999				√		√				Serpinb10, Serpinb2
1	121290001	121310000	19.999							√		√	Insig2
1	130650001	130670000	19.999							√		√	C4bp, Pfkfb2
1	132680001	132700000	19.999				√		√				Nfasc
1	133290001	133320000	29.999							√		√	Golt1a, Plekha6
1	133370001	133390000	19.999							√		√	Etnk2, Sox13
1	134160001	134210000	49.999							√		√	Adora1, Chil1, Mybph
1	135290001	135320000	29.999							√		√	Timm17a
1	139270001	139300000	29.999							√		√	Crb1
1	143720001	143740000	19.999							√		√	Glrx2
1	143760001	143780000	19.999	√		√							Ro60, Uchl5
1	146880001	146910000	29.999							√		√	Brinp3
1	149940001	149960000	19.999							√		√	Pla2g4a
1	152640001	152660000	19.999							√		√	Rgl1
1	152780001	152820000	39.999							√		√	Ncf2
1	155300001	155330000	29.999				√		√	√		√	Xpr1
1	155910001	155950000	39.999							√		√	Cep350
1	156010001	156040000	29.999							√		√	Tor1aip1, Tor1aip2
1	161110001	161130000	19.999							√		√	Klhl20
1	177760001	177780000	19.999							√		√	Adss
1	181920001	181940000	19.999							√		√	Enah
1	182430001	182450000	19.999							√	√		Trp53bp2
1	192580001	192620000	39.999							√		√	Hhat
1	195100001	195140000	39.999							√		√	Cr1l, Cr2
2	3660001	3680000	19.999							√		√	Fam107b
2	5960001	5990000	29.999							√		√	Upf2
2	6030001	6050000	19.999							√		√	Upf2
2	10160001	10190000	29.999							√		√	Itih5
2	11630001	11650000	19.999							√		√	Il2ra
2	13520001	13550000	29.999							√		√	Trdmt1
2	14280001	14300000	19.999							√		√	Mrc1
2	17560001	17590000	29.999				√		√				Mir6419, Nebl
2	22530001	22560000	29.999							√		√	Myo3a
2	22830001	22860000	29.999							√		√	Apbb1ip
2	23120001	23140000	19.999							√	√		Mastl
2	23490001	23510000	19.999							√		√	Spopl
2	24220001	24250000	29.999							√		√	Il1f6
2	24290001	24320000	29.999							√		√	Il1f10
2	26260001	26280000	19.999							√		√	Ccdc187
2	26340001	26390000	49.999							√		√	Card9, Dnlz, Entr1, Gpsm1, Pmpca, Snapc4
2	26470001	26490000	19.999							√		√	Mir6996, Notch1
2	26920001	26940000	19.999							√		√	Stkld1, Surf2, Surf4
2	29030001	29070000	39.999							√		√	Cfap77, Ttf1
2	32610001	32640000	29.999							√		√	Ak1, St6galnac6
2	37330001	37350000	19.999							√		√	Olfr368
2	37510001	37540000	29.999							√		√	Gpr21, Rabgap1, Strbp
2	41240001	41270000	29.999	√		√							Lrp1b
2	42330001	42360000	29.999							√		√	Lrp1b
2	44040001	44110000	69.999							√		√	Arhgap15
2	49940001	49960000	19.999							√		√	Lypd6b
2	53200001	53230000	29.999							√		√	Arl6ip6
2	55000001	55020000	19.999							√		√	Galnt13
2	55480001	55500000	19.999							√	√	√	Kcnj3
2	66030001	66050000	19.999							√		√	Csrnp3
2	70620001	70670000	49.999							√		√	Gorasp2
2	73320001	73420000	99.999							√		√	Gpr155, Scrn3
2	79280001	79310000	29.999							√		√	Itga4
2	80410001	80460000	49.999							√		√	Frzb
2	80500001	80540000	39.999							√		√	Nckap1
2	80540001	80580000	39.999							√		√	Nckap1
2	80610001	80710000	99.999							√		√	Dusp19, Nup35
2	92590001	92610000	19.999							√		√	Chst1, Mir7221, Mir7222
2	92980001	93020000	39.999							√		√	Prdm11
2	96690001	96710000	19.999							√		√	Lrrc4c
2	96720001	96750000	29.999							√		√	Lrrc4c
2	101790001	101830000	39.999							√	√	√	Prr5l
2	114640001	114680000	39.999							√		√	Dph6
2	128980001	129010000	29.999	√		√							Zc3h6
2	129200001	129230000	29.999	√		√							Slc20a1
2	145500001	145520000	19.999							√		√	Slc24a3
2	147000001	147020000	19.999							√		√	Xrn2
2	157360001	157380000	19.999							√		√	Manbal
2	157840001	157860000	19.999							√		√	Ctnnbl1
2	161640001	161660000	19.999	√		√							Ptprt
2	163510001	163540000	29.999							√		√	Hnf4a
2	163600001	163630000	29.999				√		√				Serinc3, Ttpal, Pkig
2	164460001	164490000	29.999							√		√	Dbndd2, Trp53tg5, Sys1
2	166970001	166990000	19.999							√		√	Stau1
2	167140001	167170000	29.999							√		√	Kcnb1
2	167220001	167250000	29.999							√		√	Ptgis
2	178170001	178190000	19.999				√		√				Phactr3
3	14110001	14130000	19.999							√		√	Ralyl
3	20130001	20170000	39.999							√		√	Gyg
3	20330001	20360000	29.999							√		√	Agtr1b
3	26300001	26330000	29.999							√		√	Nlgn1
3	29200001	29220000	19.999				√		√				Egfem1
3	30330001	30350000	19.999	√		√							Mecom
3	52290001	52310000	19.999							√		√	Foxo1
3	61310001	61370000	59.999							√		√	Rap2b
3	63310001	63340000	29.999							√		√	Mme
3	63340001	63360000	19.999							√		√	Mme
3	63440001	63550000	109.999							√		√	Strit1
3	67360001	67390000	29.999							√		√	Mlf1
3	68550001	68570000	19.999							√		√	Iqschfp, Schip1
3	79450001	79490000	39.999							√		√	Fnip2
3	100580001	100620000	39.999							√		√	Man1a2
3	100630001	100650000	19.999							√		√	Man1a2
3	102170001	102190000	19.999	√		√							Vangl1
3	102950001	102990000	39.999							√		√	Nr1h5
3	107220001	107260000	39.999								√	√	Cym, Prok1
3	107890001	107920000	29.999							√		√	Eps8l3, Gstm5
3	114050001	114150000	99.999							√		√	Col11a1
3	114980001	115060000	79.999							√		√	Olfm3
3	118780001	118830000	49.999							√		√	Dpyd
3	118860001	118930000	69.999							√		√	Dpyd
3	119720001	119750000	29.999							√		√	Ptbp2
3	126430001	126450000	19.999							√		√	Arsj
3	126980001	127020000	39.999							√		√	Ank2
3	127030001	127050000	19.999							√		√	Ank2
3	127080001	127110000	29.999							√		√	Ank2
3	132900001	132920000	19.999							√		√	Npnt
3	136100001	136140000	39.999							√		√	Bank1
3	136200001	136220000	19.999							√		√	Bank1
3	141670001	141700000	29.999							√		√	Unc5c
3	154950001	154980000	29.999							√		√	Tnni3k
4	21740001	21760000	19.999							√		√	Ccnc, Tstd3
4	21800001	21820000	19.999							√		√	Usp45
4	41410001	41450000	39.999	√		√							Kif24
4	41480001	41500000	19.999	√		√							Myorg, Nudt2
4	45310001	45330000	19.999	√		√							Exosc3, Trmt10b
4	49770001	49800000	29.999				√		√				Grin3a
4	53720001	53740000	19.999							√		√	Fktn
4	58050001	58070000	19.999				√		√				Svep1
4	63610001	63630000	19.999							√		√	Tex48
4	76300001	76330000	29.999							√		√	Ptprd
4	76400001	76430000	29.999							√		√	Ptprd
4	82800001	82820000	19.999	√		√							Zdhhc21
4	88510001	88530000	19.999	√		√							Ifnb1
4	91300001	91330000	29.999	√		√							Elavl2
4	109220001	109240000	19.999							√		√	Calr4
4	115000001	115020000	19.999							√		√	Stil
4	117950001	118000000	49.999							√		√	St3gal3
4	122830001	122860000	29.999							√		√	Cap1, Ppt1
4	122870001	122920000	49.999							√		√	Cap1
4	125540001	125570000	29.999							√		√	Grik3
4	138970001	138990000	19.999							√		√	Tmco4
4	141810001	141830000	19.999				√		√				Casp9, Cela2a, Ctrc
4	147860001	147900000	39.999							√		√	Fv1, Mfn2, Miip
4	150520001	150580000	59.999							√		√	Rere
5	3540001	3560000	19.999							√		√	Fam133b
5	3950001	3970000	19.999							√		√	Akap9
5	4720001	4790000	69.999							√		√	Fzd1
5	4820001	4900000	79.999							√		√	Cdk14
5	4910001	4950000	39.999							√		√	Cdk14
5	5690001	5710000	19.999							√		√	Steap2
5	5710001	5740000	29.999							√		√	Steap1
5	7980001	8000000	19.999							√		√	Steap4
5	15990001	16050000	59.999							√		√	Cacna2d1
5	17660001	17680000	19.999	√		√							Sema3c
5	19910001	19930000	19.999							√		√	Magi2
5	20410001	20430000	19.999							√	√		Magi2
5	21540001	21570000	29.999							√		√	Fbxl13, Lrrc17
5	24950001	24970000	19.999							√		√	Prkag2
5	25850001	25870000	19.999							√		√	Actr3b
5	29430001	29450000	19.999							√		√	Nom1
5	29710001	29750000	39.999							√		√	Dnajb6
5	29760001	29780000	19.999							√		√	Dnajb6
5	30840001	30860000	19.999	√		√							Mapre3
5	37810001	37830000	19.999							√		√	Msx1
5	48380001	48400000	19.999							√		√	Kcnip4
5	49080001	49100000	19.999				√		√				Kcnip4
5	62590001	62610000	19.999				√		√				Arap2
5	62810001	62840000	29.999							√		√	Dthd1
5	66730001	66750000	19.999				√		√				Limch1
5	74000001	74020000	19.999							√		√	Usp46
5	83320001	83340000	19.999	√		√							Tecrl
5	91730001	91750000	19.999				√		√				Trmt112-ps1
5	96520001	96550000	29.999				√		√				Fras1
5	96590001	96610000	19.999							√		√	Fras1
5	98700001	98720000	19.999	√		√							Cfap299
5	101760001	101810000	49.999							√		√	Cds1
5	114220001	114240000	19.999							√		√	Acacb
5	115850001	115870000	19.999							√		√	Cit
5	122720001	122760000	39.999							√		√	Camkk2, P2rx4
5	122770001	122850000	79.999							√		√	Anapc5, Camkk2
5	122860001	122980000	119.999							√		√	Kdm2b, Rnf34
5	123450001	123490000	39.999							√		√	Il31, Lrrc43, Mlxip
5	131710001	131730000	19.999							√		√	Auts2
5	139080001	139130000	49.999							√		√	Prkar1b
5	140420001	140440000	19.999	√		√							Eif3b, Mir7038
5	142670001	142690000	19.999	√		√							Wipi2
5	144730001	144760000	29.999							√		√	Tmem130
6	12050001	12070000	19.999	√		√							Phf14
6	15800001	15820000	19.999							√		√	Mdfic
6	18370001	18400000	29.999							√		√	Cttnbp2
6	21560001	21600000	39.999							√		√	Kcnd2
6	23380001	23400000	19.999	√		√							Cadps2
6	32540001	32560000	19.999				√		√				Plxna4
6	34110001	34130000	19.999	√		√							Lrguk
6	37950001	37980000	29.999							√		√	Trim24
6	40760001	40780000	19.999	√		√							Mgam
6	47070001	47090000	19.999							√		√	Cntnap2
6	47120001	47140000	19.999				√		√				Cntnap2
6	54070001	54100000	29.999							√		√	Chn2
6	54180001	54220000	39.999							√		√	Chn2
6	64070001	64090000	19.999							√		√	Grid2
6	77690001	77710000	19.999	√		√							Ctnna2
6	80230001	80250000	19.999				√		√				Lrrtm4
6	84050001	84080000	29.999							√		√	Dysf
6	97050001	97090000	39.999							√		√	Tafa4
6	97100001	97170000	69.999							√		√	Eogt, Tmf1
6	100710001	100730000	19.999							√		√	Gxylt2
6	118430001	118460000	29.999							√		√	Zfp248
6	119750001	119770000	19.999							√		√	Erc1
6	127590001	127670000	79.999							√		√	Cracr2a
6	127750001	127780000	29.999							√	√	√	Prmt8
6	131620001	131640000	19.999							√		√	Tas2r130
7	3360001	3380000	19.999							√		√	Cacng7
7	24140001	24160000	19.999				√		√				Zfp235
7	25620001	25640000	19.999				√		√				B3gnt8, Bckdha, Dmac2
7	28920001	28940000	19.999							√		√	Actn4
7	28970001	28990000	19.999							√		√	Eif3k, Map4k1
7	35020001	35050000	29.999							√		√	Cebpg, Pepd
7	45480001	45510000	29.999							√		√	Dhdh, Nucb1, Tulp2
7	47050001	47070000	19.999							√		√	Tmem86a
7	48790001	48810000	19.999							√		√	Zdhhc13
7	50250001	50270000	19.999				√		√				Nell1
7	56180001	56210000	29.999							√		√	Herc2
7	56230001	56250000	19.999				√		√				Herc2, Oca2
7	74340001	74360000	19.999	√		√							Slco3a1
7	75570001	75590000	19.999				√		√				Akap13
7	76420001	76460000	39.999							√		√	Agbl1
7	76510001	76550000	39.999							√		√	Agbl1
7	78440001	78460000	19.999							√		√	Ntrk3
7	79030001	79090000	59.999							√		√	Acan
7	86390001	86430000	39.999							√		√	Olfr301, Olfr303
7	86440001	86490000	49.999							√		√	Olfr298, Olfr299
7	86500001	86640000	139.999							√		√	Olfr294, Olfr295, Olfr297
7	86690001	86710000	19.999							√		√	Olfr292
7	107420001	107440000	19.999				√		√				Syt9
7	112500001	112550000	49.999							√		√	Parva
7	118140001	118160000	19.999	√		√							Smg1
7	118640001	118690000	49.999							√		√	Gde1, Tmc5
7	123390001	123410000	19.999							√		√	Lcmt1
7	125470001	125530000	59.999							√		√	Nsmce1
7	125580001	125630000	49.999							√		√	Il21r
7	128620001	128680000	59.999							√		√	Inpp5f
7	129590001	129620000	29.999							√		√	Wdr11
7	135410001	135430000	19.999							√		√	Foxi2
7	143060001	143080000	19.999							√		√	Cd81, Trpm5, Tssc4
8	4750001	4770000	19.999	√		√							Shcbp1
8	11180001	11220000	39.999							√		√	Col4a1
8	11740001	11760000	19.999							√		√	Arhgef7
8	11840001	11860000	19.999							√		√	Tex29
8	13910001	13950000	39.999							√		√	Fbxo25
8	16310001	16340000	29.999							√		√	Csmd1
8	16730001	16750000	19.999							√		√	Csmd1
8	17500001	17520000	19.999	√		√							Csmd1
8	23250001	23270000	19.999							√		√	Golga7
8	45790001	45820000	29.999				√		√				Sorbs2
8	48640001	48660000	19.999							√		√	Tenm3
8	56030001	56050000	19.999	√		√							Glra3
8	63220001	63240000	19.999							√		√	Spock3
8	67890001	67930000	39.999				√		√				Psd3
8	68460001	68490000	29.999							√	√	√	Csgalnact1
8	85830001	85880000	49.999							√		√	Itfg1
8	85830001	85880000	49.999							√		√	Phkb
8	87900001	87920000	19.999							√		√	Zfp423
8	109810001	109840000	29.999							√		√	Ap1g1
8	109810001	109840000	29.999							√		√	Snord71
8	119470001	119490000	19.999							√		√	Necab2, Slc38a8
8	122530001	122550000	19.999							√		√	Piezo1
8	123370001	123400000	29.999							√		√	Tcf25
8	124570001	124670000	99.999							√		√	Capn9
8	126180001	126220000	39.999							√		√	Slc35f3
8	126230001	126310000	79.999							√		√	Slc35f3
8	127070001	127100000	29.999							√		√	Pard3
9	14740001	14780000	39.999							√		√	Ankrd49, Piwil4, Fut4
9	14800001	14830000	29.999							√		√	Mre11a
9	21890001	21920000	29.999							√		√	Rab3d
9	24750001	24780000	29.999							√		√	Tbx20
9	25280001	25300000	19.999							√		√	Septin7
9	37580001	37610000	29.999							√		√	Siae, Spa17
9	39480001	39510000	29.999							√		√	Olfr44
9	40860001	40880000	19.999							√		√	Bsx
9	40910001	40950000	39.999							√		√	Jhy
9	44850001	44870000	19.999							√		√	Kmt2a
9	53490001	53520000	29.999				√		√				Atm
9	53490001	53530000	39.999							√		√	Atm
9	53900001	53940000	39.999							√		√	Elmod1
9	55000001	55020000	19.999	√		√							Chrna3, Chrna5
9	56430001	56450000	19.999							√		√	Hmg20a
9	56730001	56760000	29.999							√		√	Lingo1
9	57600001	57620000	19.999							√		√	Cplx3, Lman1l
9	58680001	58720000	39.999							√		√	Rec114
9	70230001	70270000	39.999							√		√	Myo1e
9	72100001	72130000	29.999							√		√	Tcf12
9	72690001	72830000	139.999							√		√	Nedd4, Prtg
9	72830001	72920000	89.999							√		√	Prtg
9	72940001	72970000	29.999							√		√	Dnaaf4, Pygo1
9	73000001	73090000	89.999							√		√	Ccpg1, Pigb, Rab27a
9	73510001	73530000	19.999							√		√	Unc13c
9	74280001	74300000	19.999	√		√							Wdr72
9	77960001	77980000	19.999							√		√	Elovl5
9	81900001	81920000	19.999							√		√	Mei4
9	81970001	81990000	19.999							√	√		Mei4
9	82840001	82870000	29.999							√		√	Irak1bp1, Phip
9	83130001	83160000	29.999							√		√	Hmgn3
9	83810001	83840000	29.999							√		√	Ttk
9	89350001	89380000	29.999							√		√	Mthfs
9	96560001	96590000	29.999							√		√	Rasa2
9	96770001	96830000	59.999							√		√	Pxylp1
9	97400001	97510000	109.999							√		√	Clstn2
9	97530001	97550000	19.999							√		√	Clstn2
9	97550001	97580000	29.999							√		√	Clstn2
9	98430001	98450000	19.999							√		√	Rbp1
9	103680001	103700000	19.999							√		√	Tmem108
9	113810001	113830000	19.999							√		√	Clasp2
9	114470001	114540000	69.999							√		√	Ccr4, Glb1, Trim71
9	116660001	116680000	19.999							√		√	Rbms3
9	118650001	118670000	19.999							√		√	Itga9
10	18680001	18700000	19.999	√		√							Arfgef3
10	42690001	42710000	19.999							√		√	Ostm1
10	59160001	59190000	29.999							√		√	2021-09-10
10	64950001	64980000	29.999							√		√	Ctnna3
10	68450001	68470000	19.999	√		√							Cabcoco1
10	69290001	69360000	69.999							√		√	Cdk1, Rhobtb1
10	80630001	80650000	19.999							√		√	Btbd2, Csnk1g2
10	81540001	81570000	29.999							√		√	Gna11, Tle5
10	85820001	85840000	19.999							√		√	Pwp1
10	86450001	86480000	29.999							√		√	Syn3
10	107860001	107890000	29.999							√		√	Otogl
10	112430001	112450000	19.999							√		√	Kcnc2
10	116170001	116190000	19.999							√		√	Ptprr
10	120420001	120450000	29.999	√		√							Hmga2, Mir763
10	122760001	122790000	29.999							√		√	Ppm1h
11	8450001	8470000	19.999							√		√	Tns3
11	11160001	11180000	19.999				√		√				Vwc2
11	20590001	20610000	19.999							√		√	Sertad2
11	20610001	20730000	119.999							√		√	Aftph, Sertad2
11	33290001	33310000	19.999	√		√							Ranbp17
11	36990001	37020000	29.999							√		√	Tenm2
11	44910001	44930000	19.999							√		√	Ebf1
11	50630001	50650000	19.999	√		√							Adamts2
11	54570001	54590000	19.999							√		√	Rapgef6
11	57130001	57170000	39.999							√		√	Gria1
11	60220001	60240000	19.999							√		√	Srebf1, Tom1l2
11	60270001	60370000	99.999							√		√	Drc3, Tom1l2
11	60270001	60370000	99.999							√	√	√	Tom1l2
11	60390001	60410000	19.999							√		√	Atpaf2, Drc3
11	65680001	65700000	19.999							√		√	Map2k4
11	65710001	65750000	39.999							√		√	Map2k4, Mir744
11	65810001	65830000	19.999							√		√	Zkscan6
11	67250001	67270000	19.999							√		√	Myh4
11	76970001	77000000	29.999							√		√	Blmh, Slc6a4
11	78590001	78620000	29.999	√		√							Nlk
11	79340001	79360000	19.999							√		√	Nf1
11	86700001	86720000	19.999							√		√	Cltc
11	87020001	87040000	19.999	√		√							Gdpd1
11	87050001	87070000	19.999							√		√	Gdpd1
11	87080001	87110000	29.999							√		√	Prr11, Ska2, Smg8
11	88920001	88940000	19.999							√		√	Scpep1
11	97020001	97060000	39.999				√		√				Lrrc46, Mrpl10, Osbpl7, Scrn2, Sp6
11	98970001	98990000	19.999							√		√	Gjd3, Rara
11	99000001	99020000	19.999							√		√	Top2a
11	99040001	99060000	19.999							√		√	Igfbp4
11	100890001	100910000	19.999							√		√	Stat3
11	102790001	102830000	39.999							√		√	Gjc1
11	103880001	103900000	19.999							√		√	Nsf
11	106340001	106360000	19.999							√		√	Scn4a
11	106870001	106900000	29.999	√		√							Smurf2
12	3240001	3280000	39.999	√		√							Rab10
12	5010001	5030000	19.999	√		√							Atad2b
12	11150001	11190000	39.999							√		√	Kcns3
12	34170001	34190000	19.999							√		√	Hdac9
12	36120001	36170000	49.999							√		√	Ankmy2, Bzw2
12	41500001	41640000	139.999							√		√	Immp2l
12	52800001	52850000	49.999							√		√	Akap6
12	55820001	55850000	29.999	√		√							Brms1l, Ralgapa1
12	56990001	57010000	19.999							√		√	Slc25a21
12	61570001	61590000	19.999	√	√								Lrfn5
12	66460001	66510000	49.999	√		√							Mdga2
12	69650001	69670000	19.999							√		√	Sos2
12	72540001	72580000	39.999							√		√	Pcnx4
12	76530001	76550000	19.999							√		√	Mir5135, Plekhg3
12	76610001	76650000	39.999							√		√	Sptb
12	80170001	80200000	29.999							√		√	Actn1
12	86650001	86680000	29.999							√		√	Vash1
12	88400001	88420000	19.999							√		√	Adck1
12	88430001	88460000	29.999							√		√	Adck1
12	89450001	89470000	19.999								√	√	Nrxn3
13	11700001	11730000	29.999							√		√	Ryr2
13	21350001	21380000	29.999							√		√	Zscan12
13	38380001	38430000	49.999							√		√	Bmp6
13	41210001	41250000	39.999							√		√	Elovl2
13	41210001	41250000	39.999							√		√	Smim13
13	43560001	43600000	39.999							√		√	Mcur1
13	46500001	46530000	29.999	√		√							Cap2
13	51540001	51560000	19.999							√		√	Shc3
13	52600001	52630000	29.999							√		√	Syk
13	60580001	60610000	29.999							√		√	Dapk1
13	60770001	60840000	69.999							√		√	Ctsll3
13	60880001	60900000	19.999							√		√	Ctla2b
13	61180001	61220000	39.999							√		√	Cts6
13	61240001	61270000	29.999							√		√	Cts8
13	61340001	61380000	39.999							√		√	Cts7
13	61430001	61490000	59.999							√		√	Cts7-ps
13	81720001	81740000	19.999							√		√	Mblac2
13	91000001	91020000	19.999							√		√	Atg10
13	91660001	91700000	39.999							√		√	Ssbp2
13	93740001	93770000	29.999							√		√	Dmgdh
13	93780001	93810000	29.999							√		√	Arsb
13	102910001	102940000	29.999							√		√	Mast4
13	104440001	104460000	19.999							√		√	Adamts6
13	113840001	113860000	19.999							√		√	Arl15
14	9700001	9720000	19.999							√		√	Fhit
14	10570001	10600000	29.999							√		√	Fhit
14	21690001	21720000	29.999							√		√	Dupd1
14	27620001	27680000	59.999							√		√	Erc2
14	34880001	34900000	19.999				√		√				Grid1
14	49750001	49770000	19.999								√	√	Armh4
14	50760001	50830000	69.999							√		√	Ccnb1ip1, Parp2, Rpph1, Tep1, Ttc5
14	57470001	57490000	19.999	√		√							Ift88
14	67430001	67450000	19.999	√		√							Ebf2
14	69890001	69930000	39.999							√		√	Pebp4
14	70550001	70570000	19.999				√		√				Hr
14	74690001	74710000	19.999							√		√	Htr2a
14	76080001	76100000	19.999							√		√	Gpalpp1
14	79310001	79380000	69.999							√		√	Naa16
14	93030001	93090000	59.999							√		√	Pcdh9
14	115910001	115930000	19.999				√		√				Gpc5
14	123390001	123430000	39.999							√		√	Nalcn
14	123750001	123790000	39.999							√		√	Itgbl1
14	124270001	124290000	19.999							√		√	Fgf14
14	124330001	124360000	29.999							√		√	Fgf14
15	3250001	3310000	59.999				√		√	√		√	Ccdc152, Selenop
15	3340001	3360000	19.999							√		√	Ghr
15	5000001	5020000	19.999	√		√							C7
15	5210001	5250000	39.999							√		√	Ptger4, Ttc33
15	30900001	30920000	19.999	√		√							Ctnnd2
15	33540001	33570000	29.999				√		√				Cpq
15	39910001	39930000	19.999							√		√	Lrp12
15	43090001	43120000	29.999							√		√	Rspo2
15	48510001	48540000	29.999							√		√	Csmd3
15	51800001	51820000	19.999							√		√	Eif3h
15	64770001	64790000	19.999							√		√	Adcy8
15	76390001	76410000	19.999				√		√				Mroh1
15	85530001	85550000	19.999							√		√	Wnt7b
15	93380001	93400000	19.999							√		√	Pphln1, Zcrb1
15	99270001	99290000	19.999							√		√	Fam186b
15	99330001	99370000	39.999							√		√	Fmnl3
16	4340001	4370000	29.999							√		√	Adcy9
16	6920001	6940000	19.999							√		√	Rbfox1
16	11000001	11030000	29.999							√		√	Litaf
16	14960001	14990000	29.999							√		√	Efcab1
16	30330001	30360000	29.999	√		√							Atp13a3
16	32650001	32680000	29.999							√		√	Tnk2
16	36520001	36540000	19.999							√		√	Casr
16	40920001	40940000	19.999							√		√	Lsamp
16	43250001	43270000	19.999							√		√	Zbtb20
16	43860001	43890000	29.999							√		√	Ccdc191, Qtrt2
16	49150001	49190000	39.999							√		√	Myh15
16	57590001	57610000	19.999							√		√	Cmss1
16	57620001	57680000	59.999							√		√	Col8a1
16	74300001	74340000	39.999							√		√	Robo2
16	75530001	75550000	19.999	√		√							Lipi
16	84980001	85000000	19.999							√		√	App
16	96870001	96890000	19.999							√		√	Dscam
17	5160001	5180000	19.999							√	√		Arid1b
17	44760001	44800000	39.999							√		√	Runx2, Supt3
17	56680001	56710000	29.999							√		√	Ranbp3
17	57800001	57840000	39.999							√		√	Cntnap5c
17	66770001	66810000	39.999							√		√	Ptprm
17	72910001	72930000	19.999							√		√	Lbh
17	78830001	78850000	19.999							√		√	Gpatch11, Heatr5b
17	85310001	85330000	19.999							√		√	Camkmt
18	3270001	3300000	29.999							√		√	Crem
18	7470001	7490000	19.999				√		√				Mpp7
18	9280001	9300000	19.999				√		√				Gjd4
18	9820001	9860000	39.999							√		√	Colec12
18	21220001	21240000	19.999							√		√	Garem1
18	23480001	23520000	39.999							√		√	Dtna
18	23570001	23600000	29.999							√		√	Dtna
18	31000001	31020000	19.999							√		√	Rit2
18	34540001	34560000	19.999				√		√				Wnt8a
18	42680001	42700000	19.999							√		√	Ppp2r2b
18	49950001	49970000	19.999							√		√	Dmxl1
18	50180001	50210000	29.999				√		√				Hsd17b4
18	51210001	51230000	19.999				√		√				Prr16
18	52870001	52890000	19.999							√		√	Sncaip
18	58150001	58170000	19.999							√		√	Fbn2
18	61070001	61090000	19.999							√		√	Pdgfrb
18	63660001	63680000	19.999							√		√	Txnl1
18	66050001	66070000	19.999							√	√		Ccbe1
18	68240001	68260000	19.999							√		√	Ldlrad4
18	71300001	71320000	19.999							√		√	Dcc
18	75060001	75090000	29.999							√		√	Dym
18	75360001	75390000	29.999							√		√	Smad7
18	78450001	78470000	19.999							√		√	Slc14a2
19	3360001	3390000	29.999	√		√							Cpt1a, Tesmin
19	3400001	3510000	109.999							√		√	Gal, Ppp6r3, Tesmin
19	3650001	3730000	79.999	√		√				√		√	Lrp5
19	11240001	11260000	19.999							√		√	Ms4a1
19	12500001	12520000	19.999							√		√	Dtx4
19	12560001	12590000	29.999	√		√	√		√	√		√	Fam111a
19	17790001	17810000	19.999				√		√				Pcsk5
19	17830001	17860000	29.999							√		√	Pcsk5
19	27330001	27350000	19.999	√		√							Kcnv2
19	27920001	27940000	19.999	√		√							Rfx3
19	29210001	29330000	119.999							√		√	Insl6, Jak2
19	30150001	30180000	29.999							√		√	Gldc
19	30590001	30620000	29.999	√		√				√		√	Prkg1
19	32150001	32180000	29.999							√		√	Sgms1
19	34560001	34580000	19.999				√		√				Ifit2
19	39060001	39080000	19.999							√		√	Cyp2c65
19	44050001	44070000	19.999							√		√	Erlin1
19	44330001	44350000	19.999							√		√	Scd4
19	45870001	45890000	19.999							√		√	Armh3
19	46290001	46310000	19.999							√		√	Nfkb2
19	48200001	48240000	39.999							√		√	Sorcs3
19	55200001	55220000	19.999							√		√	Gucy2g
19	55480001	55500000	19.999							√		√	Vti1a, Pdzd8, Slc18a2

## Sheet: Table S4 - GO and KEGG analyses
GO and KEGG Pathway Enrichment for selective sweep genes found in wild M. m. musculus populations.
Afghan population
Category	Term	PValue	Genes
GO:0060612	Adipose tissue development	0.00461927	LRP5, HMGA2, EBF2
GO:0035095	Behavioral response to nicotine	0.0265645	CHRNA3, CHRNA5
GO:0048853	Forebrain morphogenesis	0.032373	IFT88, UCHL5
GO:0045211	Postsynaptic membrane	0.0230973	CADPS2, CHRNA3, GLRA3, CHRNA5
GO:0014069	Postsynaptic density	0.0279292	CHRNA3, CTNND2, CTNNA2, CAP2
GO:0005892	Acetylcholine-gated channel complex	0.0456954	CHRNA3, CHRNA5
GO:0030054	Cell junction	0.0466124	CADPS2, CHRNA3, GLRA3, CHRNA5, CTNND2, CTNNA2
GO:0005230	Extracellular ligand-gated ion channel activity	0.00638787	CHRNA3, GLRA3, CHRNA5
Kazakhstani population
Category	Term	PValue	Genes
GO:0071205	Protein localization to juxtaparanode region of axon	0.0116739	CNTNAP2, NFASC
GO:0006508	Proteolysis	0.0273999	CASP9, CELA2A, CPQ, SCRN2, PCSK5, CTRC
GO:0010466	Negative regulation of peptidase activity	0.046183	SERPINB10, SERPINB2, SERPINB7
GO:0030054	Cell junction	0.000419878	GJD4, GRIN3A, GRID1, LRRTM4, PSD3, VWC2, SORBS2, SYT9, MPP7
GO:0005615	Extracellular space	0.00405921	SERPINB10, NELL1, CELA2A, SERPINB2, IL1R1, CPQ, VWC2, WNT8A, GPC5, SERPINB7, PCSK5
GO:0045202	Synapse	0.00897493	GRIN3A, GRID1, LRRTM4, PSD3, VWC2, SYT9
GO:0045211	Postsynaptic membrane	0.0188574	GRIN3A, GRID1, LRRTM4, PSD3
GO:0005576	Extracellular region	0.0309702	NELL1, CELA2A, SERPINB2, IL1R1, CPQ, VWC2, WNT8A, SVEP1, GPC5, PCSK5
GO:0016020	Membrane	0.0477268	CNTNAP2, OCA2, HSD17B4, PCSK5, AKAP13, HERC2, LRRTM4, PSD3, GPC5, SVEP1, PLXNA4, GRID1, IL1R1, KCNIP4, SORBS2, SYT9, MPP7, GJD4, NFASC, GRIN3A, B3GNT8, FRAS1, TTPAL, SERINC3, XPR1
GO:0004867	Serine-type endopeptidase inhibitor activity	0.0467616	SERPINB10, SERPINB2, SERPINB7
GO:0030414	Peptidase inhibitor activity	0.0467616	SERPINB10, SERPINB2, SERPINB7
GO:0005234	Extracellular-glutamate-gated ion channel activity	0.0493904	GRIN3A, GRID1
GO:0004970	Ionotropic glutamate receptor activity	0.0493904	GRIN3A, GRID1
KEGG_PATHWAY:mmu05146	Amoebiasis	0.0268864	SERPINB10, SERPINB2, IL1R1
Czech population
Category	Term	PValue	Genes
GO:0035556	Intracellular signal transduction	3.32435e-05	SHC3, MAST4, PRKAG2, AKAP6, GUCY2G, ADCY8, CHN2, JAK2, TNS3, PDZD8, GPR155, PDGFRB, MAP4K1, UNC13C, SYK, DAPK1, NSMCE1, MASTL, CIT, SMAD7, RP1, RIT2, ADCY9, RASA2, ARHGEF7
GO:0055117	Regulation of cardiac muscle contraction	6.48695e-05	RYR2, P2RX4, ADORA1, ANK2, TNNI3K, SMAD7
GO:0006468	Protein phosphorylation	0.00028527	APP, MAST4, STKLD1, TTK, GUCY2G, CAMKK2, STK36, TRIM24, JAK2, FNIP2, PRKG1, PDGFRB, MAP4K1, MAP2K4, SYK, DAPK1, TNK2, NTRK3, TNNI3K, MASTL, CIT, PRKAR1B, ADCK1, MYO3A, RARA, CDK1, ATM, CDK14, CSNK1G2
GO:0034765	Regulation of ion transmembrane transport	0.00143683	CACNG7, KCND2, KCNB1, KCNC2, CACNA2D1, KCNS3, KCNIP4, SCN4A, TRPM5, NALCN, KCNJ3
GO:0007399	Nervous system development	0.00178182	ROBO2, GPSM1, APP, NLGN1, ZFP423, RBFOX1, DSCAM, DCC, NTRK3, MAGI2, TCF12, BZW2, HDAC9, CIT, ENAH, GAL, FGF14, NEDD4, PPT1, ARHGEF7
GO:0007030	Golgi organization	0.00268952	GORASP2, LMAN1L, SURF4, CLTC, DYM, ARHGEF7, CIT, CLASP2
GO:0097461	Ferric iron import into cell	0.00326447	STEAP4, STEAP1, STEAP2
GO:0046777	Protein autophosphorylation	0.00439027	PDGFRB, MAP4K1, SYK, DAPK1, NTRK3, MYO3A, TRIM24, ATM, TTK, JAK2, CSNK1G2, CAMKK2
GO:0016020	Membrane	5.63616e-08	APP, NCKAP1, GDE1, LDLRAD4, HERC2, PIEZO1, SPA17, GOLGA7, ARL6IP6, UNC13C, LMAN1L, CACNA2D1, ACTN1, ANK2, UNC5C, ADCY9, PRKAR1B, PARD3, XRN2, PRR11, CDS1, TEX29, GJC1, PCNX4, CRACR2A, INPP5F, VTI1A, DYM, TRPM5, ST3GAL3, FZD1, TMEM86A, DTNA, SURF4, ERLIN1, RAB27A, PARVA, LYPD6B, PPT1, XKR4, CDK14, ROBO2, RYR2, PTPRR, TENM2, TENM3, SLC35F3, KCNC2, GPR21, CLTC, GRIK3, PTPRM, PCSK5, LITAF, SLC6A4, IM…
GO:0005794	Golgi apparatus	7.35596e-07	GPSM1, APP, CNTNAP2, TENM2, SYS1, STEAP4, GALNT13, CLSTN2, LITAF, PWP1, PCSK5, MAN1A2, AP1G1, ERC1, GOLGA7, PRKG1, CSGALNACT1, SREBF1, ZDHHC13, PLA2G4A, PPHLN1, TMEM130, CAMKMT, AFTPH, GAL, OLFM3, MDFIC, GORASP2, AKAP9, PXYLP1, CHST1, XPR1, ST6GALNAC6, NLGN1, NOTCH1, TMF1, SGMS1, FUT4, CRACR2A, VTI1A, DYM, ARSB, FKTN, CLASP2, ST3GAL3, FV1, SURF4, RAB27A, CTS7, KLHL20, GLB1, NEDD4, KCNS3, PPT1, NU…
GO:0043025	Neuronal cell body	1.28992e-05	GRIA1, PTGER4, STAU1, KCNC2, HTR2A, GHR, INPP5F, ADORA1, VTI1A, TRPM5, ERC2, BRINP3, CCR4, SLC18A2, CASR, KCND2, ELOVL5, KCNB1, TNK2, KCNIP4, GLRX2, PTBP2, CIT, P2RX4, GAL, PARD3, AKAP9, RARA, PPT1, ARHGEF7
GO:0005737	Cytoplasm	6.91087e-05	APP, NCKAP1, NCF2, BZW2, TTF1, HERC2, CAPN9, TRIM24, SPA17, TNS3, NSF, PDGFRB, UNC13C, MAP2K4, RBFOX1, CASR, DAPK1, BSX, ACTN1, MAGI2, ATG10, ANK2, TNNI3K, ACTN4, VASH1, RUNX2, CAMKMT, PRKAR1B, TEP1, PARD3, AKAP9, RBP1, CHIL1, PRR11, CSNK1G2, NECAB2, PFKFB2, NOTCH1, KMT2A, CTTNBP2, AK1, CREM, ARHGAP15, DTX4, PRDM11, FHIT, ACTR3B, FOXO1, SKA2, CRACR2A, INPP5F, STK36, DYM, LRRC4C, STIL, DTNA, TNK2,…
GO:0043005	Neuron projection	8.97939e-05	GRIA1, FZD1, APP, RYR2, CASR, TENM2, TENM3, STAU1, KCND2, KCNB1, KCNC2, MAGI2, AK1, UNC5C, ACTN4, SLC6A4, TSGA10, RIT2, RARA, PPT1, NF1, ARHGEF7, ERC2, SLC18A2
GO:0030054	Cell junction	9.39765e-05	GRIA1, PTPRR, TENM2, NLGN1, KCNC2, GRIK3, CPLX3, GJC1, ERC2, LRRC4C, TNS3, UNC13C, GRID2, DTNA, DSCAM, DST, KCND2, KCNB1, TNK2, ACTN1, MAGI2, ANK2, UNC5C, PARVA, ACTN4, SYN3, ENAH, APBB1IP, MYO1E, P2RX4, GJD3, OLFM3, PARD3, ARHGEF7
GO:0000139	Golgi membrane	0.000133095	GPSM1, SREBF1, STEAP4, GALNT13, NOTCH1, TMF1, SYS1, CLSTN2, GOLT1A, LMAN1L, SURF4, ZDHHC13, TMEM130, FUT4, MAN1A2, GORASP2, VTI1A, CHST1, PXYLP1, ERC1, GOLGA7, FKTN, ST6GALNAC6
GO:0030425	Dendrite	0.000137286	GRIA1, TENM2, NLGN1, STAU1, KCNC2, GRIK3, HTR2A, INPP5F, ADORA1, TRPM5, BRINP3, MME, KCND2, ELOVL5, KCNB1, TNK2, KCNIP4, MAGI2, RAB27A, GLRX2, KLHL20, P2RX4, ADCY9, RARA, NF1, PPT1
GO:0045202	Synapse	0.000218243	GRIA1, TENM2, NLGN1, KCNC2, GRIK3, CPLX3, CHN2, ADORA1, ERC1, ERC2, LRRC4C, UNC13C, GRID2, DTNA, DSCAM, MME, KCND2, KCNB1, MAGI2, ANK2, UNC5C, SYN3, ENAH, P2RX4, OLFM3, PPT1
GO:0005829	Cytosol	0.000678358	GPSM1, PIWIL4, SYS1, NCF2, CLTC, PRKAG2, HTR2A, SLC6A4, SCPEP1, AP1G1, HNF4A, JAK2, PRKG1, CAP1, MAP2K4, LYPLA1, PRMT8, SYK, DAPK1, ATG10, PLA2G4A, CIT, ENAH, APBB1IP, AFTPH, RAP2B, DPYD, RBP1, MYH4, ARHGEF7, RAPGEF6, STEAP2, GRIA1, NOTCH1, RABGAP1, RNF34, FHIT, FOXO1, CPLX3, DNAJB6, GNA11, VTI1A, MFN2, ADSS, LCMT1, STIL, RANBP3, RNF25, CARD9, KCNIP4, STAT3, RAB27A, SMAD7, KLHL20, NFKB2, FGF14, O…
GO:0043195	Terminal bouton	0.00104272	UNC13C, APP, P2RX4, KCNC2, CLTC, ADORA1, GRIK3, VTI1A, ERC2, SLC18A2
GO:0014069	Postsynaptic density	0.00110799	GRIA1, NSF, NLGN1, GRID2, DST, CLSTN2, KCND2, MAGI2, ANK2, SYN3, SORCS3, P2RX4, ADORA1, NF1, ERC2
GO:0030315	T-tubule	0.00173777	KCND2, CACNA2D1, CLTC, DYSF, AKAP6, ANK2, KCNJ3
GO:0030424	Axon	0.00196101	APP, MAP2K4, CASR, DTNA, TENM3, DSCAM, MME, KCNB1, DCC, KCNC2, TNK2, GRIK3, HTR2A, KLHL20, P2RX4, ADCY9, INPP5F, PPT1, NF1
GO:0008076	Voltage-gated potassium channel complex	0.00201862	CNTNAP2, KCND2, KCNB1, KCNC2, KCNS3, AKAP9, KCNIP4, SCN4A
GO:0005515	Protein binding	6.94905e-10	APP, NCKAP1, NCF2, CD81, RAB3D, FBXO25, TTF1, ADORA1, TRIM24, ARL6IP6, NSF, PDGFRB, MAP2K4, DSCAM, DAPK1, CACNA2D1, BSX, ACTN1, MAGI2, EBF1, ATG10, ANK2, UNC5C, ACTN4, RUNX2, OLFM3, PARD3, XRN2, AKAP9, FBN2, GRIA1, SHC3, NOTCH1, KMT2A, INSIG2, CREM, TOR1AIP2, NALCN, TOR1AIP1, FOXO1, RHOBTB1, GJC1, INPP5F, STK36, BTBD2, LRRC4C, CTLA2B, STIL, DTNA, AUTS2, TNK2, SURF4, RAB27A, PARVA, LRP1B, BMP6, SM…
GO:0005216	Ion channel activity	0.000186401	GRIA1, RYR2, GRID2, KCND2, KCNB1, KCNC2, GRIK3, NALCN, GJC1, P2RX4, GJD3, KCNS3, SCN4A, TRPM5
GO:0005244	Voltage-gated ion channel activity	0.00121789	CACNG7, KCND2, KCNB1, KCNC2, CACNA2D1, KCNS3, KCNIP4, SCN4A, TRPM5, NALCN, KCNJ3
GO:0016301	Kinase activity	0.00123313	PFKFB2, SGMS1, MAST4, AK1, PRKAG2, AKAP6, TTK, CAMKK2, STK36, JAK2, PRKG1, PDGFRB, MAP4K1, MAP2K4, SYK, DAPK1, TNK2, NTRK3, TNNI3K, MASTL, CIT, IRAK1BP1, PRKAR1B, ETNK2, ADCK1, MYO3A, CDK1, ATM, CDK14, CSNK1G2
GO:0030165	Pdz domain binding	0.00161397	NSF, FZD1, GRIA1, GRID2, NLGN1, DTNA, MAGI2, ERC1, ERC2, CIT
GO:0004672	Protein kinase activity	0.00169535	MAST4, STKLD1, TTK, GUCY2G, CAMKK2, STK36, TRIM24, JAK2, PRKG1, PDGFRB, MAP4K1, MAP2K4, SYK, DAPK1, TNK2, NTRK3, TNNI3K, MASTL, CIT, ADCK1, MYO3A, CDK1, ATM, CDK14, CSNK1G2
GO:0016740	Transferase activity	0.00179165	GALNT13, MAST4, GXYLT2, HHAT, HERC2, GYG, JAK2, PRKG1, PDGFRB, MAP4K1, CSGALNACT1, MAP2K4, PRMT8, SYK, DAPK1, PARP2, ELOVL5, ELOVL2, ZDHHC13, TNNI3K, GLRX2, MASTL, CIT, CAMKMT, PIGB, MYO3A, EOGT, CHST1, CSNK1G2, ST6GALNAC6, CDS1, PRIM2, LIPT1, KMT2A, SGMS1, AK1, TTK, PRDM11, FUT4, CAMKK2, STK36, TRDMT1, FKTN, ST3GAL3, NTRK3, TNK2, ADCK1, ETNK2, NEDD4, CDK1, ATM, CDK14, GSTM5
GO:0052851	Ferric-chelate reductase (nadph) activity	0.00317299	STEAP4, STEAP1, STEAP2
GO:0008823	Cupric reductase activity	0.00317299	STEAP4, STEAP1, STEAP2
GO:0005509	Calcium ion binding	0.00406544	NECAB2, FBN2, RYR2, CRB1, TENM2, NOTCH1, SLC24A3, CLSTN2, DYSF, CAMKK2, ACAN, CRACR2A, CAPN9, MAN1A2, EFCAB1, SPOCK3, CALR4, CCBE1, CASR, PCDH9, DST, ACTN1, KCNIP4, DNAH7A, PLA2G4A, ACTN4, NPNT, LRP1B, NUCB1
