# Supplementary material for: Selection shapes the landscape of functional variation in wild house mice
Source: BMC Biol. 2021 Nov 19;19:239. doi: 10.1186/s12915-021-01165-3 (PMC8603481; doi:10.1186/s12915-021-01165-3)
Supplement: Supplementary file 10 — Additional file 10: Table S5. Candidate selective sweep regions, GO, and KEGG analyses in M. spretus. [file 12915_2021_1165_MOESM10_ESM.xlsx]

## Sheet: Table S5 - Sweep region
Candidate selective sweep loci identified in the Spanish population of M. spretus. The "√" indicates that the corresponding diversity statistic is significant for that region.
M. spretus
Chr	Start	End	Length	Hp	Tajima's D	Pi	Gene
1	20490001	20520000	29.999	√		√	Pkhd1
1	39910001	39950000	39.999		√	√	Map4k4
1	73910001	73940000	29.999	√		√	Tns1
1	74780001	74800000	19.999	√		√	Wnt10a, Wnt6
1	75530001	75580000	49.999	√		√	Slc4a3, Stk11ip
1	118920001	118940000	19.999		√	√	Gli2
1	135070001	135100000	29.999		√	√	Lgr6
1	168310001	168330000	19.999	√		√	Pbx1
2	14900001	14940000	39.999	√		√	Cacnb2
2	32140001	32170000	29.999	√		√	Prrc2b
2	32240001	32270000	29.999	√		√	Pomt1, Uck1
2	36030001	36060000	29.999	√		√	Morn5, Ndufa8
2	48890001	48910000	19.999	√		√	Acvr2a, Orc4
2	49310001	49350000	39.999	√		√	Mbd5
2	49800001	49820000	19.999		√	√	Lypd6b
2	62150001	62180000	29.999	√		√	Slc4a10
2	62280001	62300000	19.999	√		√	Slc4a10
2	65100001	65120000	19.999	√		√	Cobll1
2	90720001	90750000	29.999	√		√	Fnbp4, Nup160
2	125380001	125410000	29.999		√	√	Fbn1
2	154980001	155000000	19.999		√	√	A
2	158820001	158840000	19.999	√		√	Dhx35
3	41010001	41040000	29.999	√		√	Larp1b
3	51370001	51390000	19.999	√		√	Mgarp
3	51450001	51470000	19.999	√		√	Naa15
3	108360001	108380000	19.999	√		√	Mybphl, Sort1
3	145000001	145020000	19.999		√	√	Clca1
3	145120001	145140000	19.999	√		√	Odf2l
3	146740001	146770000	29.999	√		√	Prkacb
3	146890001	146910000	19.999	√		√	Ttll7
4	33310001	33360000	49.999	√		√	Rngtt
4	34800001	34850000	49.999	√		√	Zfp292
4	40680001	40710000	29.999	√		√	Aptx
4	40980001	41030000	49.999	√		√	Mir3094, Nfx1
4	49150001	49180000	29.999	√		√	Plppr1
4	59380001	59400000	19.999		√	√	Susd1
4	139060001	139120000	59.999	√		√	Htr6, Nbl1, Micos10
4	140750001	140800000	49.999	√		√	Padi3, Padi4
5	72540001	72560000	19.999	√		√	Nfxl1
5	142760001	142790000	29.999	√		√	Tnrc18
5	146940001	146970000	29.999	√		√	Gtf3a, Mtif3
6	52840001	52880000	39.999	√		√	Jazf1
6	101190001	101220000	29.999	√		√	Pdzrn3
7	121840001	121870000	29.999	√		√	Scnn1b
7	122180001	122210000	29.999		√	√	Ern2
7	135640001	135670000	29.999	√		√	Ptpre
8	67690001	67750000	59.999	√		√	Psd3
8	67770001	67800000	29.999	√		√	Psd3
8	123240001	123280000	39.999		√	√	Fanca, Vps9d1, Zfp276
8	123330001	123350000	19.999	√	√	√	Spire2
9	69460001	69500000	39.999	√		√	Anxa2
9	100780001	100800000	19.999	√		√	Stag1
9	108510001	108540000	29.999	√		√	Qars
9	108510001	108540000	29.999	√		√	Qrich1
9	110350001	110370000	19.999		√	√	Scap
9	113840001	113870000	29.999		√	√	Clasp2
9	116130001	116150000	19.999		√	√	Tgfbr2
10	3370001	3400000	29.999	√		√	Ppp1r14c
10	76260001	76280000	19.999		√	√	Dip2a, S100b
10	76290001	76330000	39.999		√	√	Dip2a
10	76470001	76490000	19.999		√	√	Mcm3ap
10	89450001	89470000	19.999		√	√	Nr1h4
11	6290001	6350000	59.999	√		√	Ogdh
11	6460001	6480000	19.999	√		√	Purb
11	20630001	20650000	19.999	√		√	Sertad2
11	23400001	23460000	59.999	√		√	Usp34
11	55210001	55250000	39.999		√	√	Slc36a1
11	55390001	55410000	19.999	√		√	Sparc
11	77330001	77350000	19.999	√		√	Ssh2
11	93510001	93540000	29.999	√		√	Car10
11	97330001	97350000	19.999	√		√	Gpr179
11	115400001	115460000	59.999		√	√	Atp5h, Ict1os, Kctd2, Mir3968, Mrpl58, Trim80
12	13190001	13250000	59.999	√		√	Ddx1
12	31500001	31520000	19.999	√		√	Slc26a4
12	80670001	80690000	19.999	√		√	Slc39a9
12	87310001	87360000	49.999	√		√	Sptlc2
12	109020001	109040000	19.999		√	√	Begain, Wdr25
13	35780001	35800000	19.999	√		√	Cdyl
14	27480001	27510000	29.999	√		√	Ccdc66, Tasor
14	37090001	37110000	19.999	√		√	Cdhr1
14	63800001	63830000	29.999	√		√	Xkr6
14	66330001	66370000	39.999	√		√	Stmn4
14	75260001	75310000	49.999	√		√	Cpb2, Zc3h13
14	75320001	75340000	19.999	√	√		Zc3h13
15	27970001	28000000	29.999	√		√	Trio
15	72680001	72710000	29.999	√		√	Trappc9
15	72720001	72750000	29.999	√		√	Trappc9
15	72780001	72820000	39.999	√		√	Peg13, Trappc9
16	29580001	29650000	69.999	√		√	Opa1
17	3320001	3340000	19.999	√		√	Tiam2
17	7810001	7830000	19.999	√		√	Fndc1
17	11900001	11930000	29.999		√	√	Prkn
17	32010001	32060000	49.999	√		√	Hsf2bp, Rrp1b
17	32330001	32350000	19.999	√		√	Akap8l
17	85440001	85470000	29.999	√		√	Camkmt
18	59220001	59250000	29.999	√		√	Chsy3
18	73620001	73640000	19.999	√	√	√	Smad4
18	76080001	76120000	39.999	√		√	Zbtb7c
19	3370001	3410000	39.999	√		√	Cpt1a, Gal, Tesmin
19	44030001	44050000	19.999	√		√	Erlin1
19	44130001	44150000	19.999	√		√	Bloc1s2, Cwf19l1, Pkd2l1

## Sheet: Table S5 - GO and KEGG analyses
GO and KEGG Pathway Enrichment for selective sweep genes found in the Spanish population of M. spretus.
	M. spretus
Categories	Term	PValue	Genes
GO:0009887	Organ morphogenesis	0.0031433	WNT6, WNT10A, SLC26A4, PBX1, TGFBR2
GO:0051453	Regulation of intracellular ph	0.016001	SLC4A10, SLC26A4, SLC4A3
GO:0071456	Cellular response to hypoxia	0.0194863	FNDC1, CLCA1, MGARP, S100B
GO:0035582	Sequestering of bmp in extracellular matrix	0.0219404	NBL1, FBN1
GO:0009952	Anterior/posterior pattern specification	0.0242404	SMAD4, PBX1, ACVR2A, GLI2
GO:0018101	Protein citrullination	0.0273506	PADI3, PADI4
GO:0046881	Positive regulation of follicle-stimulating hormone secretion	0.0273506	SMAD4, ACVR2A
GO:0001658	Branching involved in ureteric bud morphogenesis	0.0289625	WNT6, SMAD4, PBX1
GO:0014033	Neural crest cell differentiation	0.0327312	SMAD4, WNT10A
GO:0010737	Protein kinase a signaling	0.0327312	GAL, FBN1
GO:0001822	Kidney development	0.0354592	PKHD1, SMAD4, FBN1, GLI2
GO:0042127	Regulation of cell proliferation	0.037289	SMAD4, SPARC, FANCA, PBX1, TGFBR2
GO:0006810	Transport	0.0418496	SLC36A1, NDUFA8, CPT1A, SORT1, SLC4A10, PKD2L1, ATP5H, SLC4A3, NUP160, CACNB2, ORC4, MCM3AP, SLC39A9, SCNN1B, SPIRE2, CLCA1, SLC26A4
GO:0006811	Ion transport	0.0431633	CACNB2, SLC39A9, SCNN1B, SLC4A10, CLCA1, PKD2L1, ATP5H, SLC4A3
GO:0032933	Srebp signaling pathway	0.0434042	ERLIN1, SCAP
GO:0008152	Metabolic process	0.043485	ERN2, RNGTT, UCK1, SPTLC2, OGDH, DIP2A, CDYL
GO:0021860	Pyramidal neuron development	0.0486968	SLC4A10, OGDH
GO:0009986	Cell surface	0.0226137	WNT6, SPARC, ANXA2, SORT1, SCNN1B, DIP2A, PKD2L1, ACVR2A, TGFBR2
GO:0000785	Chromatin	0.0322531	STAG1, AKAP8L, TNRC18, APTX
GO:0005765	Lysosomal membrane	0.040182	SLC36A1, ANXA2, STK11IP, SORT1, BLOC1S2
GO:0015301	Anion:anion antiporter activity	0.00542476	SLC4A10, SLC26A4, SLC4A3
GO:0008509	Anion transmembrane transporter activity	0.00542476	SLC4A10, SLC26A4, SLC4A3
GO:0005515	Protein binding	0.0083379	A, SPARC, DDX1, PKD2L1, GLI2, PKHD1, PURB, WNT6, HTR6, OPA1, SERTAD2, BLOC1S2, SCAP, CLASP2, ZBTB7C, GPR179, FNBP4, SMAD4, ANXA2, SORT1, RRP1B, TRAPPC9, PBX1, ACVR2A, TGFBR2, TIAM2, CACNB2, ERN2, NFX1, SCNN1B, CDHR1, NAA15, MGARP, NBL1, PDZRN3, FBN1
GO:0004668	Protein-arginine deiminase activity	0.0288965	PADI3, PADI4
GO:0046332	Smad binding	0.0384536	PURB, SMAD4, TGFBR2
GO:0043022	Ribosome binding	0.0424948	MRPL58, NAA15, MTIF3
GO:0004702	Receptor signaling protein serine/threonine kinase activity	0.0438759	ACVR2A, TGFBR2, MAP4K4
KEGG PATHWAY:mmu04390	Hippo signaling pathway	0.00516074	WNT6, SMAD4, WNT10A, TGFBR2, GLI2
KEGG PATHWAY:mmu04350	Tgf-beta signaling pathway	0.00715177	SMAD4, NBL1, ACVR2A, TGFBR2
KEGG PATHWAY:mmu04916	Melanogenesis	0.0108612	WNT6, A, WNT10A, PRKACB
KEGG PATHWAY:mmu05217	Basal cell carcinoma	0.026176	WNT6, WNT10A, GLI2
KEGG PATHWAY:mmu04550	Signaling pathways regulating pluripotency of stem cells	0.0262156	WNT6, SMAD4, WNT10A, ACVR2A
KEGG PATHWAY:mmu04310	Wnt signaling pathway	0.0277112	WNT6, SMAD4, WNT10A, PRKACB
KEGG PATHWAY:mmu05200	Pathways in cancer	0.0353655	WNT6, SMAD4, WNT10A, PRKACB, TGFBR2, GLI2
KEGG PATHWAY:mmu05166	Htlv-i infection	0.0388242	WNT6, SMAD4, WNT10A, PRKACB, TGFBR2
