# Supplementary material for: Selection shapes the landscape of functional variation in wild house mice
Source: BMC Biol. 2021 Nov 19;19:239. doi: 10.1186/s12915-021-01165-3 (PMC8603481; doi:10.1186/s12915-021-01165-3)
Supplement: Supplementary file 16 — Additional file 16: Table S6. Candidate selective sweep genes and their association with Mendelian and complex traits. [file 12915_2021_1165_MOESM16_ESM.xlsx]

## Sheet: M.m. domesticus
Selective sweep genes and their association with Mendelian traits obtained from Online Mendelian Inheritance in Man database
M. m. domesticus
Selective sweep genes in American population	OMIM Disease-relevance Phenotype
CDAN1	ANEMIA, CONGENITAL DYSERYTHROPOIETIC, TYPE Ia
DIAPH3	AUDITORY NEUROPATHY, AUTOSOMAL DOMINANT, 1
CCDC28B	BARDET-BIEDL SYNDROME 1
MYO9B	CELIAC DISEASE, SUSCEPTIBILITY TO, 4; CELIAC4;;GLUTEN-SENSITIVE ENTEROPATHY, SUSCEPTIBILITY TO, 4
KMT2E	O'DONNELL-LURIA-RODAN SYNDROME; ODLURO
TTBK2	SPINOCEREBELLAR ATAXIA 11; SCA11
Selective sweep genes in French population	OMIM Disease-relevance Phenotype
ABCA4	RETINITIS PIGMENTOSA 19; RP19, CONE-ROD DYSTROPHY 3; CORD3, MACULAR DEGENERATION, AGE-RELATED, 2; ARMD2;;MACULOPATHY, AGE-RELATED, 2;;MACULAR DEGENERATION, SENILE, STARGARDT DISEASE 1; STGD1;;STGD;;MACULAR DEGENERATION, JUVENILE;;MACULAR DYSTROPHY WITH FLECKS, TYPE 1 FUNDUS FLAVIMACULATUS, INCLUDED; FFM, INCLUDED;;RETINAL DYSTROPHY, EARLY-ONSET SEVERE, INCLUDED
ACVRL1	TELANGIECTASIA, HEREDITARY HEMORRHAGIC, TYPE 2; HHT2 PULMONARY ARTERIAL HYPERTENSION, HEREDITARY HEMORRHAGIC TELANGIECTASIA-RELATED, INCLUDED
ASCL1	CENTRAL HYPOVENTILATION SYNDROME, CONGENITAL; CCHS;;AUTONOMIC CONTROL, CONGENITAL FAILURE OF;;ONDINE CURSE, CONGENITAL ONDINE-HIRSCHSPRUNG DISEASE, INCLUDED; OHD, INCLUDED;;CCHS WITH HIRSCHSPRUNG DISEASE, INCLUDED;;HADDAD SYNDROME, INCLUDED
ATF6	ACHROMATOPSIA 7; ACHM7
AXIN2	OLIGODONTIA-COLORECTAL CANCER SYNDROME; ODCRCS;;TOOTH AGENESIS-COLORECTAL CANCER SYNDROME
CACNA1C	BRUGADA SYNDROME 3; BRGDA3, TIMOTHY SYNDROME; TS;;LONG QT SYNDROME WITH SYNDACTYLY
CCDC174	HYPOTONIA, INFANTILE, WITH PSYCHOMOTOR RETARDATION; IHPMR
CCDC50	DEAFNESS, AUTOSOMAL DOMINANT 44; DFNA44
CDAN1	ANEMIA, CONGENITAL DYSERYTHROPOIETIC, TYPE Ia; CDAN1A;;DYSERYTHROPOIETIC ANEMIA, CONGENITAL, TYPE Ia;;CDA Ia;;ANEMIA, CONGENITAL DYSERYTHROPOIETIC, TYPE I
CEP112	SPERMATOGENIC FAILURE 44; SPGF44
CHMP1A	PONTOCEREBELLAR HYPOPLASIA, TYPE 8; PCH8
COL9A3	EPIPHYSEAL DYSPLASIA, MULTIPLE, 3; EDM3 EPIPHYSEAL DYSPLASIA, MULTIPLE, 3, WITH MYOPATHY, INCLUDED, INTERVERTEBRAL DISC DISEASE; IDD LUMBAR DISC DISEASE, INCLUDED; LDD, INCLUDED;;LUMBAR DISC HERNIATION, SUSCEPTIBILITY TO, INCLUDED;;LUMBAR DISC DEGENERATION, SUSCEPTIBILITY TO, INCLUDED
CRY1	DELAYED SLEEP PHASE DISORDER, SUSCEPTIBILITY TO; DSPD
CSNK1D	ADVANCED SLEEP PHASE SYNDROME, FAMILIAL, 2; FASPS2
DCLRE1C	OMENN SYNDROME;;RETICULOENDOTHELIOSIS, FAMILIAL, WITH EOSINOPHILIA;;SEVERE COMBINED IMMUNODEFICIENCY WITH HYPEREOSINOPHILIA, SEVERE COMBINED IMMUNODEFICIENCY WITH SENSITIVITY TO IONIZING RADIATION;;RS-SCID;;SCID, AUTOSOMAL RECESSIVE, T CELL-NEGATIVE, B CELL-NEGATIVE, NK CELL-POSITIVE, WITH SENSITIVITY TO IONIZING RADIATION SEVERE COMBINED IMMUNODEFICIENCY, ATHABASKAN-TYPE /.../UDED; SCIDA, INCLUD…
DNMT1	CEREBELLAR ATAXIA, DEAFNESS, AND NARCOLEPSY, AUTOSOMAL DOMINANT; ADCADN, NEUROPATHY, HEREDITARY SENSORY, TYPE IE; HSN1E;;HSN IE;;NEUROPATHY, HEREDITARY SENSORY, WITH HEARING LOSS AND DEMENTIA
ECE1	HIRSCHSPRUNG DISEASE, CARDIAC DEFECTS, AND AUTONOMIC DYSFUNCTION; HCAD, HYPERTENSION, ESSENTIAL;;EHT
EPAS1	ERYTHROCYTOSIS, FAMILIAL, 4; ECYT4
ERCC4	FANCONI ANEMIA, COMPLEMENTATION GROUP Q; FANCQ, XERODERMA PIGMENTOSUM, COMPLEMENTATION GROUP F; XPF;;XP, GROUP F;;XERODERMA PIGMENTOSUM VI; XP6 XERODERMA PIGMENTOSUM, TYPE F/COCKAYNE SYNDROME, INCLUDED; XPF/CS, INCLUDED, XFE PROGEROID SYNDROME; XFEPS;;XPF-ERCC1 PROGEROID SYNDROME
GPR68	AMELOGENESIS IMPERFECTA, HYPOMATURATION TYPE, IIA6; AI2A6
HADHA	LONG-CHAIN 3-HYDROXYACYL-CoA DEHYDROGENASE DEFICIENCY;;LCHAD DEFICIENCY, MITOCHONDRIAL TRIFUNCTIONAL PROTEIN DEFICIENCY; MTPD;;TRIFUNCTIONAL PROTEIN DEFICIENCY TRIFUNCTIONAL PROTEIN DEFICIENCY WITH MYOPATHY AND NEUROPATHY, INCLUDED
HADHB	MITOCHONDRIAL TRIFUNCTIONAL PROTEIN DEFICIENCY; MTPD;;TRIFUNCTIONAL PROTEIN DEFICIENCY TRIFUNCTIONAL PROTEIN DEFICIENCY WITH MYOPATHY AND NEUROPATHY, INCLUDED
HOXC13	ECTODERMAL DYSPLASIA 9, HAIR/NAIL TYPE; ECTD9
IFT81	SHORT-RIB THORACIC DYSPLASIA 19 WITH OR WITHOUT POLYDACTYLY; SRTD19
IL12B	IMMUNODEFICIENCY 29; IMD29;;IL12B DEFICIENCY
LARP7	ALAZAMI SYNDROME; ALAZS;;FACIAL DYSMORPHISM, INTELLECTUAL DISABILITY, AND PRIMORDIAL DWARFISM
LHCGR	LEYDIG CELL HYPOPLASIA, TYPE I;;LEYDIG CELL HYPOPLASIA WITH MALE PSEUDOHERMAPHRODITISM;;HYPERGONADOTROPIC HYPOGONADISM, MALE, DUE TO LHCGR DEFECT;;LEYDIG CELL HYPOPLASIA, COMPLETE;;LEYDIG CELL AGENESIS LEYDIG CELL HYPOPLASIA, TYPE II, INCLUDED;;LEY /.../LL HYPOPLASIA, PARTIAL, INCLUDED;;LUTEINIZING HORMONE RESISTANCE, FEMALE, INCLUDED
MFN2	CHARCOT-MARIE-TOOTH DISEASE, AXONAL, AUTOSOMAL DOMINANT, TYPE 2A2A; CMT2A2A;;CHARCOT-MARIE-TOOTH DISEASE, AXONAL, TYPE 2A2; CMT2A2;;CHARCOT-MARIE-TOOTH DISEASE, NEURONAL, TYPE 2A2;;CHARCOT-MARIE-TOOTH NEUROPATHY, TYPE 2A2;;HEREDITARY MOTOR AND SENSO /.../ROPATHY IIA2; HMSN2A2;;HMSN IIA2
NACC1	NEURODEVELOPMENTAL DISORDER WITH EPILEPSY, CATARACTS, FEEDING DIFFICULTIES, AND DELAYED BRAIN MYELINATION; NECFM
NFIX	MARSHALL-SMITH SYNDROME; MRSHSS, SOTOS SYNDROME 2; SOTOS2;;MALAN SYNDROME
PADI6	PREIMPLANTATION EMBRYONIC LETHALITY 2; PREMBL2
PDE4D	ACRODYSOSTOSIS 2 WITH OR WITHOUT HORMONE RESISTANCE; ACRDYS2
PLOD1	EHLERS-DANLOS SYNDROME, KYPHOSCOLIOTIC TYPE, 1; EDSKSCL1;;EHLERS-DANLOS SYNDROME, TYPE VI; EDS6;;EDS VI;;EHLERS-DANLOS SYNDROME, OCULAR-SCOLIOTIC TYPE;;NEVO SYNDROME;;EHLERS-DANLOS SYNDROME, TYPE VIA, FORMERLY; EDS6A, FORMERLY
PRKDC	IMMUNODEFICIENCY 26 WITH OR WITHOUT NEUROLOGIC ABNORMALITIES; IMD26
PRLR	HYPERPROLACTINEMIA; HPRL, MULTIPLE FIBROADENOMAS OF THE BREAST; MFAB
RC3H1	IMMUNE DYSREGULATION AND SYSTEMIC HYPERINFLAMMATION SYNDROME; IMDYSHI;;HEMOPHAGOCYTIC LYMPHOHISTIOCYTOSIS, FAMILIAL, 6, FORMERLY; FHL6, FORMERLY
RETN	TYPE 2 DIABETES MELLITUS; T2D;;DIABETES MELLITUS, NONINSULIN-DEPENDENT; NIDDM;;NONINSULIN-DEPENDENT DIABETES MELLITUS;;DIABETES MELLITUS, TYPE II;;MATURITY-ONSET DIABETES INSULIN RESISTANCE, SUSCEPTIBILITY TO, INCLUDED;;DIABETES MELLITUS, TYPE 2, PR /.../ON AGAINST, INCLUDED
RORA	INTELLECTUAL DEVELOPMENTAL DISORDER WITH OR WITHOUT EPILEPSY OR CEREBELLAR ATAXIA; IDDECA
SLC4A4	RENAL TUBULAR ACIDOSIS, PROXIMAL, WITH OCULAR ABNORMALITIES AND MENTAL RETARDATION;;RTA, PROXIMAL, AUTOSOMAL RECESSIVE
SOX5	LAMB-SHAFFER SYNDROME; LAMSHF
STRC	DEAFNESS-INFERTILITY SYNDROME; DIS;;DEAFNESS, SENSORINEURAL, AND MALE INFERTILITY;;CHROMOSOME 15q15.3 DELETION SYNDROME
STXBP2	HEMOPHAGOCYTIC LYMPHOHISTIOCYTOSIS, FAMILIAL, 5; FHL5
TBCK	HYPOTONIA, INFANTILE, WITH PSYCHOMOTOR RETARDATION AND CHARACTERISTIC FACIES 3; IHPRF3
TGFB2	LOEYS-DIETZ SYNDROME 4; LDS4;;ANEURYSM, AORTIC AND CEREBRAL, WITH ARTERIAL TORTUOSITY AND SKELETAL MANIFESTATIONS
THRB	THYROID HORMONE RESISTANCE, GENERALIZED, AUTOSOMAL DOMINANT; GRTH;;GTHR;;THYROID HORMONE UNRESPONSIVENESS;;HYPERTHYROXINEMIA, FAMILIAL EUTHYROID, SECONDARY TO PITUITARY AND PERIPHERAL RESISTANCE TO THYROID HORMONES
TRMT1	INTELLECTUAL DEVELOPMENTAL DISORDER, AUTOSOMAL RECESSIVE 68; MRT68;;MENTAL RETARDATION, AUTOSOMAL RECESSIVE 68
TTBK2	SPINOCEREBELLAR ATAXIA 11; SCA11
XYLT1	PSEUDOXANTHOMA ELASTICUM; PXE;;GRONBLAD-STRANDBERG SYNDROME PSEUDOXANTHOMA ELASTICUM, MODIFIER OF SEVERITY OF, INCLUDED;;PXE, MODIFIER OF SEVERITY OF, INCLUDED, DESBUQUOIS DYSPLASIA 2; DBQD2;;BARATELA-SCOTT SYNDROME
Selective sweep genes in German population	OMIM Disease-relevance Phenotype
ABCC9	ATRIAL FIBRILLATION, FAMILIAL, 12; ATFB12, CANTU SYNDROME;;HYPERTRICHOTIC OSTEOCHONDRODYSPLASIA, CARDIOMYOPATHY, DILATED, 1O; CMD1O;;CARDIOMYOPATHY, DILATED, WITH VENTRICULAR TACHYCARDIA
ASB10	GLAUCOMA 1, OPEN ANGLE, F; GLC1F;;GLAUCOMA, PRIMARY OPEN ANGLE, ADULT-ONSET
AUTS2	MENTAL RETARDATION, AUTOSOMAL DOMINANT 26; MRD26
BICC1	RENAL DYSPLASIA, CYSTIC, SUSCEPTIBILITY TO; CYSRD
CCDC28B	BARDET-BIEDL SYNDROME 1; BBS1
CDAN1	ANEMIA, CONGENITAL DYSERYTHROPOIETIC, TYPE Ia; CDAN1A;;DYSERYTHROPOIETIC ANEMIA, CONGENITAL, TYPE Ia;;CDA Ia;;ANEMIA, CONGENITAL DYSERYTHROPOIETIC, TYPE I
CEL	MATURITY-ONSET DIABETES OF THE YOUNG, TYPE 8, WITH EXOCRINE DYSFUNCTION; MODY8;;DIABETES AND PANCREATIC EXOCRINE DYSFUNCTION; DPED;;DIABETES-PANCREATIC EXOCRINE DYSFUNCTION SYNDROME
CEP55	MULTINUCLEATED NEURONS, ANHYDRAMNIOS, RENAL DYSPLASIA, CEREBELLAR HYPOPLASIA, AND HYDRANENCEPHALY; MARCH;;HYDRANENCEPHALY WITH RENAL APLASIA-DYSPLASIA
CHN1	DUANE RETRACTION SYNDROME 2; DURS2
DEPDC5	EPILEPSY, FAMILIAL FOCAL, WITH VARIABLE FOCI 1; FFEVF1;;EPILEPSY, FAMILIAL FOCAL, WITH VARIABLE FOCI; FFEVF;;EPILEPSY, PARTIAL, WITH VARIABLE FOCI; FPEVF
DHDDS	RETINITIS PIGMENTOSA 59; RP59 CONGENITAL DISORDER OF GLYCOSYLATION, TYPE Ibb, INCLUDED; CDG1BB, INCLUDED, DEVELOPMENTAL DELAY AND SEIZURES WITH OR WITHOUT MOVEMENT ABNORMALITIES; DEDSM
DIAPH3	AUDITORY NEUROPATHY, AUTOSOMAL DOMINANT, 1; AUNA1;;AUDITORY NEUROPATHY, NONSYNDROMIC DOMINANT; NSDAN
ECE1	HIRSCHSPRUNG DISEASE, CARDIAC DEFECTS, AND AUTONOMIC DYSFUNCTION; HCAD
ECE1	HYPERTENSION, ESSENTIAL;;EHT
EPHB2	PROSTATE CANCER/BRAIN CANCER SUSCEPTIBILITY;;PCBC;;CAPB, BLEEDING DISORDER, PLATELET-TYPE, 22; BDPLT22
ERBB4	AMYOTROPHIC LATERAL SCLEROSIS 19; ALS19
GABBR2	NEURODEVELOPMENTAL DISORDER WITH POOR LANGUAGE AND LOSS OF HAND SKILLS; NDPLHS, DEVELOPMENTAL AND EPILEPTIC ENCEPHALOPATHY 59; DEE59;;EPILEPTIC ENCEPHALOPATHY, EARLY INFANTILE, 59; EIEE59, TOBACCO ADDICTION, SUSCEPTIBILITY TO;;CIGARETTE HABITUATION, SUSCEPTIBILITY TO;;SMOKING HABIT, SUSCEPTIBILITY TO;;NICOTINE DEPENDENCE, SUSCEPTIBILITY TO;;NICOTINE ADDICTION, SUSCEPTIBILITY TO;;NICOTINE DEPENDEN…
GNAQ	STURGE-WEBER SYNDROME; SWS, CAPILLARY MALFORMATIONS, CONGENITAL; CMC;;NEVI FLAMMEI, FAMILIAL MULTIPLE;;PORT-WINE STAIN;;CAPILLARY MALFORMATIONS; CMAL
GREB1L	RENAL HYPODYSPLASIA/APLASIA 3; RHDA3
GUCY2C	DIARRHEA 6; DIAR6, MECONIUM ILEUS
HECW2	NEURODEVELOPMENTAL DISORDER WITH HYPOTONIA, SEIZURES, AND ABSENT LANGUAGE; NDHSAL
KMT2E	O'DONNELL-LURIA-RODAN SYNDROME; ODLURO
LRRK2	PARKINSON DISEASE 8, AUTOSOMAL DOMINANT; PARK8
MFN2	NEUROPATHY, HEREDITARY MOTOR AND SENSORY, TYPE VIA, WITH OPTIC ATROPHY; HMSN6A;;HMSN VIA;;NEUROPATHY, HEREDITARY MOTOR AND SENSORY, TYPE VI; HMSN6;;PERIPHERAL NEUROPATHY AND OPTIC ATROPHY;;CHARCOT-MARIE-TOOTH DISEASE, TYPE 6A; CMT6A;;CHARCOT-MARIE-T /.../ISEASE, TYPE 6; CMT6, CHARCOT-MARIE-TOOTH DISEASE, AXONAL, AUTOSOMAL DOMINANT, TYPE 2A2A; CMT2A2A;;CHARCOT-MARIE-TOOTH DISEASE, AXONAL, TYPE 2A2…
NPRL3	EPILEPSY, FAMILIAL FOCAL, WITH VARIABLE FOCI 3; FFEVF3
OXR1	CEREBELLAR HYPOPLASIA/ATROPHY, EPILEPSY, AND GLOBAL DEVELOPMENTAL DELAY; CHEGDD
PCDH15	DEAFNESS, AUTOSOMAL RECESSIVE 23; DFNB23, USHER SYNDROME, TYPE ID; USH1D USHER SYNDROME, TYPE ID/F, CDH23/PCDH15, DIGENIC, INCLUDED;;USH1D/F, CDH23/PCDH15, DIGENIC, INCLUDED
PDE3A	HYPERTENSION AND BRACHYDACTYLY SYNDROME; HTNB;;BRACHYDACTYLY WITH HYPERTENSION;;BRACHYDACTYLY, TYPE E, WITH SHORT STATURE AND HYPERTENSION;;BILGINTURAN SYNDROME
PDE4D	ACRODYSOSTOSIS 2 WITH OR WITHOUT HORMONE RESISTANCE; ACRDYS2
PIGU	NEURODEVELOPMENTAL DISORDER WITH BRAIN ANOMALIES, SEIZURES, AND SCOLIOSIS; NEDBSS;;GLYCOSYLPHOSPHATIDYLINOSITOL BIOSYNTHESIS DEFECT 21; GPIBD21
PLA2G2A	COLORECTAL CANCER; CRC;;COLON CANCER
PLA2G5	FLECK RETINA, FAMILIAL BENIGN; FRFB
PLOD1	EHLERS-DANLOS SYNDROME, KYPHOSCOLIOTIC TYPE, 1; EDSKSCL1;;EHLERS-DANLOS SYNDROME, TYPE VI; EDS6;;EDS VI;;EHLERS-DANLOS SYNDROME, OCULAR-SCOLIOTIC TYPE;;NEVO SYNDROME;;EHLERS-DANLOS SYNDROME, TYPE VIA, FORMERLY; EDS6A, FORMERLY
PNP	PURINE NUCLEOSIDE PHOSPHORYLASE DEFICIENCY;;NUCLEOSIDE PHOSPHORYLASE DEFICIENCY
SLC5A5	THYROID DYSHORMONOGENESIS 1; TDH1;;THYROID HORMONOGENESIS, GENETIC DEFECT IN, 1;;HYPOTHYROIDISM, CONGENITAL, DUE TO DYSHORMONOGENESIS, 1;;IODINE ACCUMULATION, TRANSPORT, OR TRAPPING DEFECT
SMAD6	AORTIC VALVE DISEASE 2; AOVD2;;BICUSPID AORTIC VALVE;;AORTIC VALVE STENOSIS, CRANIOSYNOSTOSIS 7; CRS7;;CRANIOSYNOSTOSIS 7, DIGENIC;;CRS7, DIGENIC
SOX5	LAMB-SHAFFER SYNDROME; LAMSHF
SYT2	MYASTHENIC SYNDROME, CONGENITAL, 7, PRESYNAPTIC; CMS7;;MYASTHENIC SYNDROME, PRESYNAPTIC, CONGENITAL, WITH OR WITHOUT MOTOR NEUROPATHY; MYSPC
TENM3	MICROPHTHALMIA, ISOLATED, WITH COLOBOMA 9; MCOPCB9 MICROPHTHALMIA, SYNDROMIC 15, INCLUDED; MCOPS15, INCLUDED;;MICROPHTHALMIA AND/OR COLOBOMA WITH DEVELOPMENTAL DELAY, INCLUDED
TTBK2	SPINOCEREBELLAR ATAXIA 11; SCA11
UBR1	JOHANSON-BLIZZARD SYNDROME; JBS;;NASAL ALAR HYPOPLASIA, HYPOTHYROIDISM, PANCREATIC ACHYLIA, AND CONGENITAL DEAFNESS
ZBTB20	PRIMROSE SYNDROME; PRIMS;;OSSIFIED EAR CARTILAGES WITH MENTAL DEFICIENCY, MUSCLE WASTING, AND BONY CHANGES
Selective sweep genes in Iranian population	OMIM Disease-relevance Phenotype
C3	MACULAR DEGENERATION, AGE-RELATED, 9; ARMD9, COMPLEMENT COMPONENT 3 DEFICIENCY, AUTOSOMAL RECESSIVE; C3D;;C3 DEFICIENCY, AUTOSOMAL RECESSIVE, HEMOLYTIC UREMIC SYNDROME, ATYPICAL, SUSCEPTIBILITY TO, 5; AHUS5;;AHUS, SUSCEPTIBILITY TO, 5
NFIX	MARSHALL-SMITH SYNDROME; MRSHSS, SOTOS SYNDROME 2; SOTOS2;;MALAN SYNDROME
NACC1	NEURODEVELOPMENTAL DISORDER WITH EPILEPSY, CATARACTS, FEEDING DIFFICULTIES, AND DELAYED BRAIN MYELINATION; NECFM
TRMT1	INTELLECTUAL DEVELOPMENTAL DISORDER, AUTOSOMAL RECESSIVE 68; MRT68;;MENTAL RETARDATION, AUTOSOMAL RECESSIVE 68

## Sheet: M. m. castaneus
Selective sweep genes and their association with Mendelian traits obtained from Online Mendelian Inheritance in Man database
M. m. castaneus
Selective sweep genes in Indian population	OMIM Disease-relevance Phenotype
CR2	IMMUNODEFICIENCY, COMMON VARIABLE, 2; CVID2;;ANTIBODY DEFICIENCY DUE TO TACI DEFECT;;HYPOGAMMAGLOBULINEMIA DUE TO TACI DEFICIENCY, SYSTEMIC LUPUS ERYTHEMATOSUS, SUSCEPTIBILITY TO, 9; SLEB9
ADCY10	HYPERCALCIURIA, ABSORPTIVE, 2; HCA2;;HYPERCALCIURIA, FAMILIAL IDIOPATHIC
Selective sweep genes in Taiwanese population	OMIM Disease-relevance Phenotype
ADGRG6	LETHAL CONGENITAL CONTRACTURE SYNDROME 9; LCCS9
ALG10B	LONG QT SYNDROME 2; LQT2 LONG QT SYNDROME 2, ACQUIRED, SUSCEPTIBILITY TO, INCLUDED;;LONG QT SYNDROME 1/2, DIGENIC, INCLUDED; LQT1/2, DIGENIC, INCLUDED;;LONG QT SYNDROME 2/3, DIGENIC, INCLUDED; LQT2/3, DIGENIC, INCLUDED;;LONG QT SYNDROME 2/5, DIGENIC /.../UDED; LQT2/5, DIGENIC, INCLUDED;;LONG QT SYNDROME 2/9, DIGENIC, INCLUDED; LQT2/9, DIGENIC, INCLUDED
ARMC5	ACTH-INDEPENDENT MACRONODULAR ADRENAL HYPERPLASIA 2; AIMAH2;;PRIMARY MACRONODULAR ADRENAL HYPERPLASIA
ASXL2	SHASHI-PENA SYNDROME; SHAPNS
ATP8B1	CHOLESTASIS, BENIGN RECURRENT INTRAHEPATIC, 1; BRIC1;;SUMMERSKILL SYNDROME, PROGRESSIVE FAMILIAL INTRAHEPATIC, 1; PFIC1;;BYLER DISEASE, INTRAHEPATIC, OF PREGNANCY, 1; ICP1;;CHOLESTASIS, PREGNANCY-RELATED, 1
BRCA2	BREAST CANCER;;BREAST CANCER, FAMILIAL BREAST CANCER, FAMILIAL MALE, INCLUDED, BREAST-OVARIAN CANCER, FAMILIAL, SUSCEPTIBILITY TO, 2; BROVCA2 BREAST CANCER, FAMILIAL, SUSCEPTIBILITY TO, 2, INCLUDED;;OVARIAN CANCER, FAMILIAL, SUSCEPTIBILITY TO, 2, INCLUDED, FANCONI ANEMIA, COMPLEMENTATION GROUP D1; FANCD1;;FAD1, MEDULLOBLASTOMA; MDB MEDULLOBLASTOMA, DESMOPLASTIC, INCLUDED;;MEDULLOBLASTOMA WITH EXT…
BRPF1	INTELLECTUAL DEVELOPMENTAL DISORDER WITH DYSMORPHIC FACIES AND PTOSIS; IDDDFP
CCM2	CEREBRAL CAVERNOUS MALFORMATIONS 2; CCM2
CDK6	MICROCEPHALY 12, PRIMARY, AUTOSOMAL RECESSIVE; MCPH12
CEP78	CONE-ROD DYSTROPHY AND HEARING LOSS 1; CRDHL1;;CRDHL
COMT	SCHIZOPHRENIA; SCZD;;SCHIZOPHRENIA WITH OR WITHOUT AN AFFECTIVE DISORDER, PANIC DISORDER 1; PAND1;;PANIC DISORDER SUSCEPTIBILITY LOCUS, CHROMOSOME 13q-RELATED PANIC DISORDER WITH BLADDER CONDITIONS, INCLUDED;;PANIC DISORDER WITH JOINT LAXITY, INCLUDED, CATECHOL-O-METHYLTRANSFERASE; COMT CATECHOL-O-METHYLTRANSFERASE ACTIVITY, LOW, IN RED CELLS, INCLUDED
DAB1	SPINOCEREBELLAR ATAXIA 37; SCA37
DHX30	NEURODEVELOPMENTAL DISORDER WITH SEVERE MOTOR IMPAIRMENT AND ABSENT LANGUAGE; NEDMIAL
DNAH11	CILIARY DYSKINESIA, PRIMARY, 7; CILD7;;CILIARY DYSKINESIA, PRIMARY, 7, WITH OR WITHOUT SITUS INVERSUS
DNAJC5	CEROID LIPOFUSCINOSIS, NEURONAL, 4B, AUTOSOMAL DOMINANT; CLN4B;;KUFS DISEASE, AUTOSOMAL DOMINANT;;CEROID LIPOFUSCINOSIS, NEURONAL, PARRY TYPE
EFL1	SHWACHMAN-DIAMOND SYNDROME 2; SDS2
EPHB2	BLEEDING DISORDER, PLATELET-TYPE, 22; BDPLT22, PROSTATE CANCER/BRAIN CANCER SUSCEPTIBILITY;;PCBC;;CAPB
ERCC8	COCKAYNE SYNDROME A; CSA, UV-SENSITIVE SYNDROME 2; UVSS2
FECH	PROTOPORPHYRIA, ERYTHROPOIETIC, 1; EPP1;;PROTOPORPHYRIA, ERYTHROPOIETIC; EPP;;ERYTHROHEPATIC PROTOPORPHYRIA;;HEME SYNTHETASE DEFICIENCY;;FERROCHELATASE DEFICIENCY
FGF14	SPINOCEREBELLAR ATAXIA 27; SCA27;;CEREBELLAR ATAXIA, AUTOSOMAL DOMINANT, FGF14-RELATED
FLT4	CONGENITAL HEART DEFECTS, MULTIPLE TYPES, 7; CHTD7, HEMANGIOMA, CAPILLARY INFANTILE;;HCI;;HEMANGIOMA, HEREDITARY CAPILLARY, LYMPHATIC MALFORMATION 1; LMPHM1;;NONNE-MILROY LYMPHEDEMA;;MILROY DISEASE;;LYMPHEDEMA, EARLY-ONSET;;PRIMARY CONGENITAL LYMPHEDEMA; PCL;;LYMPHEDEMA, HEREDITARY, TYPE I, FORMERLY;;LYMPHEDEMA, HEREDITARY, IA, FORMERLY; LMPH1A, FORMERLY
GHRL	OBESITY LEANNESS, INCLUDED
GNAQ	STURGE-WEBER SYNDROME; SWS, CAPILLARY MALFORMATIONS, CONGENITAL; CMC;;NEVI FLAMMEI, FAMILIAL MULTIPLE;;PORT-WINE STAIN;;CAPILLARY MALFORMATIONS; CMAL
GNB1	MENTAL RETARDATION, AUTOSOMAL DOMINANT 42; MRD42, LEUKEMIA, ACUTE LYMPHOBLASTIC; ALL LEUKEMIA, ACUTE LYMPHOBLASTIC, SUSCEPTIBILITY TO, 1, INCLUDED;;ALL1, INCLUDED;;LEUKEMIA, ACUTE LYMPHOCYTIC, SUSCEPTIBILITY TO, 1, INCLUDED;;LEUKEMIA, B-CELL ACUTE LYMPHOBLASTIC, SUSCEPTIBILITY TO, INCLUDED;;LEUKEMI /.../ELL ACUTE LYMPHOBLASTIC, SUSCEPTIBILITY TO, INCLUDED;;LEUKEMIA, ACUTE LYMPHOBLASTIC, B-HYPERDI…
GPC6	OMODYSPLASIA 1; OMOD1;;OMODYSPLASIA, GENERALIZED FORM;;OMODYSPLASIA, AUTOSOMAL RECESSIVE;;MICROMELIC DYSPLASIA, CONGENITAL, WITH DISLOCATION OF RADIUS
GREB1L	RENAL HYPODYSPLASIA/APLASIA 3; RHDA3
HIBCH	3-@HYDROXYISOBUTYRYL-CoA HYDROLASE DEFICIENCY; HIBCHD;;BETA-HYDROXYISOBUTYRYL CoA DEACYLASE DEFICIENCY;;HIBCH DEFICIENCY;;METHACRYLIC ACIDURIA;;METHACRYLIC ACID TOXICITY;;VALINE METABOLIC DEFECT
IGF1R	INSULIN-LIKE GROWTH FACTOR I, RESISTANCE TO; IGF1RES;;SOMATOMEDIN, END-ORGAN INSENSITIVITY TO;;SOMATOMEDIN-C, RESISTANCE TO;;IGF-I RESISTANCE INSULIN-LIKE GROWTH FACTOR I, RESISTANCE TO, DUE TO INCREASED BINDING PROTEIN, INCLUDED
JAGN1	NEUTROPENIA, SEVERE CONGENITAL, 6, AUTOSOMAL RECESSIVE; SCN6
JAK2	BUDD-CHIARI SYNDROME; BDCHS MEMBRANOUS OBSTRUCTION OF INFERIOR VENA CAVA, INCLUDED; MOVC, INCLUDED, ERYTHROCYTOSIS, FAMILIAL, 1; ECYT1;;POLYCYTHEMIA, PRIMARY FAMILIAL AND CONGENITAL; PFCP;;ERYTHROCYTOSIS, AUTOSOMAL DOMINANT BENIGN, LEUKEMIA, ACUTE MYELOID; AML;;LEUKEMIA, ACUTE MYELOGENOUS LEUKEMIA, ACUTE MYELOID, SUSCEPTIBILITY TO, INCLUDED, MYELOFIBROSIS MYELOFIBROSIS WITH MYELOID METAPLASIA, IN…
KCNK9	BIRK-BAREL SYNDROME; BIBARS;;BIRK-BAREL MENTAL RETARDATION DYSMORPHISM SYNDROME;;MENTAL RETARDATION WITH HYPOTONIA AND FACIAL DYSMORPHISM
KLHL3	PSEUDOHYPOALDOSTERONISM, TYPE IID; PHA2D;;FAMILIAL HYPERKALEMIC HYPERTENSION; FHHT
LRP5	POLYCYSTIC LIVER DISEASE 4 WITH OR WITHOUT KIDNEY CYSTS; PCLD4, OSTEOPETROSIS, AUTOSOMAL DOMINANT 1; OPTA1;;OSTEOPETROSIS, AUTOSOMAL DOMINANT, TYPE I, OSTEOPOROSIS-PSEUDOGLIOMA SYNDROME; OPPG;;OPS;;OSTEOGENESIS IMPERFECTA, OCULAR FORM, EXUDATIVE VITREORETINOPATHY 1; EVR1;;EXUDATIVE VITREORETINOPATHY, FAMILIAL, AUTOSOMAL DOMINANT;;FEVR, AUTOSOMAL DOMINANT;;CRISWICK-SCHEPENS SYNDROME RETINOPATHY OF…
LRP5	EXUDATIVE VITREORETINOPATHY 4; EVR4
MAD1L1	PROSTATE CANCER
MAGI2	NEPHROTIC SYNDROME, TYPE 15; NPHS15
MARCHF6	EPILEPSY, FAMILIAL ADULT MYOCLONIC, 3; FAME3;;CORTICAL MYOCLONIC TREMOR WITH EPILEPSY, FAMILIAL, 3; FCMTE3
MET	DEAFNESS, AUTOSOMAL RECESSIVE 97; DFNB97, HEPATOCELLULAR CARCINOMA;;HCC;;CANCER, HEPATOCELLULAR;;LIVER CANCER;;LIVER CELL CARCINOMA; LCC;;HEPATOMA HEPATOBLASTOMA, INCLUDED;;HEPATOBLASTOMA CAUSED BY SOMATIC MUTATION, INCLUDED, OSTEOFIBROUS DYSPLASIA, SUSCEPTIBILITY TO; OSFD;;OFD;;TIBIA, BOWING OF, WITH PSEUDARTHROSIS AND PECTUS EXCAVATUM, RENAL CELL CARCINOMA, PAPILLARY, 1; RCCP1
MLH1	COLORECTAL CANCER, HEREDITARY NONPOLYPOSIS, TYPE 2; HNPCC2;;COLON CANCER, FAMILIAL NONPOLYPOSIS, TYPE 2; FCC2;;COCA2, MUIR-TORRE SYNDROME; MRTES;;CUTANEOUS SEBACEOUS NEOPLASMS AND KERATOACANTHOMAS, MULTIPLE, WITH GASTROINTESTINAL AND OTHER CARCINOMAS, MISMATCH REPAIR CANCER SYNDROME 1; MMRCS1;;CONSTITUTIONAL MISMATCH REPAIR DEFICIENCY SYNDROME; CMMRDS;;MISMATCH REPAIR DEFICIENCY;;MMR DEFICIENCY;;…
MNS1	HETEROTAXY, VISCERAL, 9, AUTOSOMAL, WITH MALE INFERTILITY; HTX9
NALCN	CONGENITAL CONTRACTURES OF THE LIMBS AND FACE, HYPOTONIA, AND DEVELOPMENTAL DELAY; CLIFAHDD, HYPOTONIA, INFANTILE, WITH PSYCHOMOTOR RETARDATION AND CHARACTERISTIC FACIES 1; IHPRF1;;IHPRF
NIN	SECKEL SYNDROME 7; SCKL7
OGG1	RENAL CELL CARCINOMA, NONPAPILLARY; RCC;;HYPERNEPHROMA;;ADENOCARCINOMA OF KIDNEY NONPAPILLARY RENAL CARCINOMA 1 LOCUS, INCLUDED; NRC1, INCLUDED
PAX2	FOCAL SEGMENTAL GLOMERULOSCLEROSIS 7; FSGS7;;GLOMERULOSCLEROSIS, FOCAL SEGMENTAL, 7, PAPILLORENAL SYNDROME; PAPRS;;RENAL-COLOBOMA SYNDROME;;OPTIC NERVE COLOBOMA WITH RENAL DISEASE;;COLOBOMA OF OPTIC NERVE WITH RENAL DISEASE;;OPTIC COLOBOMA, VESICOURETERAL REFLUX, AND RENAL ANOMALIES;;RENAL-COLOBOMA SYNDROME WITH MACULAR ABNORMALITIE /.../GENITAL ANOMALIES OF THE KIDNEY AND URINARY TRACT WITH OR W…
PCLO	PONTOCEREBELLAR HYPOPLASIA, TYPE 3; PCH3;;CEREBELLAR ATROPHY WITH PROGRESSIVE MICROCEPHALY; CLAM;;PCH WITH OPTIC ATROPHY
PHKG2	GLYCOGEN STORAGE DISEASE IXc; GSD9C;;GSD IXc
PKHD1	POLYCYSTIC KIDNEY DISEASE 4 WITH OR WITHOUT POLYCYSTIC LIVER DISEASE; PKD4;;POLYCYSTIC KIDNEY DISEASE 4 WITH OR WITHOUT HEPATIC DISEASE;;POLYCYSTIC KIDNEY DISEASE, AUTOSOMAL RECESSIVE; ARPKD;;POLYCYSTIC KIDNEY AND HEPATIC DISEASE 1; PKHD1;;POLYCYSTI /.../EY DISEASE, INFANTILE, TYPE I;;PKD3, FORMERLY HEPATIC FIBROSIS, CONGENITAL, INCLUDED
PLAG1	SALIVARY GLAND ADENOMA, PLEOMORPHIC;;SGPA;;PSA, SILVER-RUSSELL SYNDROME 4; SRS4
PPP1R12A	GENITOURINARY AND/OR BRAIN MALFORMATION SYNDROME; GUBS
PRKG1	AORTIC ANEURYSM, FAMILIAL THORACIC 8; AAT8
PRLR	HYPERPROLACTINEMIA; HPRL, MULTIPLE FIBROADENOMAS OF THE BREAST; MFAB
PRPF6	RETINITIS PIGMENTOSA 60; RP60
RERE	NEURODEVELOPMENTAL DISORDER WITH OR WITHOUT ANOMALIES OF THE BRAIN, EYE, OR HEART; NEDBEH
RPL11	DIAMOND-BLACKFAN ANEMIA 7; DBA7
RYR2	ARRHYTHMOGENIC RIGHT VENTRICULAR DYSPLASIA, FAMILIAL, 2; ARVD2;;ARRHYTHMOGENIC RIGHT VENTRICULAR CARDIOMYOPATHY 2; ARVC2, VENTRICULAR TACHYCARDIA, CATECHOLAMINERGIC POLYMORPHIC, 1, WITH OR WITHOUT ATRIAL DYSFUNCTION AND/OR DILATED CARDIOMYOPATHY; CPVT1;;VENTRICULAR TACHYCARDIA, STRESS-INDUCED POLYMORPHIC; VTSIP
SCN11A	EPISODIC PAIN SYNDROME, FAMILIAL, 3; FEPS3, NEUROPATHY, HEREDITARY SENSORY AND AUTONOMIC, TYPE VII; HSAN7;;HSAN VII;;INSENSITIVITY TO PAIN, CONGENITAL, WITH GASTROINTESTINAL DYSFUNCTION AND HYPERHIDROSIS
SEPTIN9	AMYOTROPHY, HEREDITARY NEURALGIC; HNA;;NEURITIS WITH BRACHIAL PREDILECTION; NAPB;;BRACHIAL PLEXUS NEUROPATHY, HEREDITARY;;AMYOTROPHY, HEREDITARY NEURALGIC, WITH PREDILECTION FOR BRACHIAL PLEXUS
SIL1	MARINESCO-SJOGREN SYNDROME; MSS
SLC1A3	EPISODIC ATAXIA, TYPE 6; EA6
SLC25A13	CITRULLINEMIA, TYPE II, NEONATAL-ONSET;;CITRULLINEMIA, TYPE II, NEONATAL-ONSET, WITH OR WITHOUT FAILURE TO THRIVE AND DYSLIPIDEMIA;;CHOLESTASIS, NEONATAL INTRAHEPATIC, CAUSED BY CITRIN DEFICIENCY; NICCD
SLC46A1	FOLATE MALABSORPTION, HEREDITARY
SPEF2	SPERMATOGENIC FAILURE 43; SPGF43
ST14	ICHTHYOSIS, CONGENITAL, AUTOSOMAL RECESSIVE 11; ARCI11;;ICHTHYOSIS WITH HYPOTRICHOSIS, AUTOSOMAL RECESSIVE; ARIH;;ICHTHYOSIS AND FOLLICULAR ATROPHODERMA WITH HYPOTRICHOSIS AND HYPOHIDROSIS; IFAH
SUOX	SULFITE OXIDASE DEFICIENCY, ISOLATED; ISOD;;SULFOCYSTEINURIA
TCF12	CRANIOSYNOSTOSIS 3; CRS3
TRAPPC9	MENTAL RETARDATION, AUTOSOMAL RECESSIVE 13; MRT13
TRRAP	DEAFNESS, AUTOSOMAL DOMINANT 75; DFNA75, DEVELOPMENTAL DELAY WITH OR WITHOUT DYSMORPHIC FACIES AND AUTISM; DEDDFA
TXNRD2	GLUCOCORTICOID DEFICIENCY 5; GCCD5
VPS13B	COHEN SYNDROME; COH1;;COH;;HYPOTONIA, OBESITY, AND PROMINENT INCISORS;;PEPPER SYNDROME;;CHS1, FORMERLY
WDR37	NEUROOCULOCARDIOGENITOURINARY SYNDROME; NOCGUS

## Sheet: M. m. musculus
Selective sweep genes and their association with Mendelian traits obtained from Online Mendelian Inheritance in Man database
M. m. musculus
Selective sweep genes in Afghan population	OMIM Disease-relevance Phenotype
ADAMTS2	EHLERS-DANLOS SYNDROME, DERMATOSPARAXIS TYPE; EDSDERMS;;DERMATOSPARAXIS;;EHLERS-DANLOS SYNDROME, TYPE VII, AUTOSOMAL RECESSIVE;;EDS VIIC;;EDS7C
C7	COMPLEMENT COMPONENT 7 DEFICIENCY; C7D;;C7 DEFICIENCY
CHRNA3	BLADDER DYSFUNCTION, AUTONOMIC, WITH IMPAIRED PUPILLARY REFLEX AND SECONDARY CAKUT; BAIPRCK;;URINARY BLADDER, ATONY OF, SMOKING AS A QUANTITATIVE TRAIT LOCUS 3; SQTL3;;NICOTINE DEPENDENCE, SUSCEPTIBILITY TO LUNG CANCER SUSCEPTIBILITY 2, INCLUDED; LNCR2, INCLUDED
CHRNA5	SMOKING AS A QUANTITATIVE TRAIT LOCUS 3; SQTL3;;NICOTINE DEPENDENCE, SUSCEPTIBILITY TO LUNG CANCER SUSCEPTIBILITY 2, INCLUDED; LNCR2, INCLUDED
CTNNA2	CORTICAL DYSPLASIA, COMPLEX, WITH OTHER BRAIN MALFORMATIONS 9; CDCBM9
EXOSC3	PONTOCEREBELLAR HYPOPLASIA, TYPE 1B; PCH1B
FAM111A	GRACILE BONE DYSPLASIA; GCLEB;;SKELETAL DYSPLASIA, LETHAL, WITH GRACILE BONES;;OSTEOCRANIOSPLENIC SYNDROME;;OSTEOCRANIOSTENOSIS;;HABRODYSPLASIA, KENNY-CAFFEY SYNDROME, TYPE 2; KCS2;;DWARFISM, CORTICAL THICKENING OF TUBULAR BONES, AND TRANSIENT HYPOCALCEMIA;;KENNY SYNDROME
HMGA2	SILVER-RUSSELL SYNDROME 5; SRS5
KCNV2	RETINAL CONE DYSTROPHY 3B; RCD3B;;CONE DYSTROPHY WITH SUPERNORMAL ROD RESPONSES; CDSRR;;CONE DYSTROPHY WITH NIGHT BLINDNESS AND SUPERNORMAL ROD RESPONSES, KCNV2-RELATED
LRP5	POLYCYSTIC LIVER DISEASE 4 WITH OR WITHOUT KIDNEY CYSTS; PCLD4, VAN BUCHEM DISEASE, TYPE 2;;VBCH2, ENDOSTEAL HYPEROSTOSIS, AUTOSOMAL DOMINANT;;HYPEROSTOSIS CORTICALIS GENERALISATA, BENIGN FORM OF WORTH, WITH TORUS PALATINUS;;OSTEOSCLEROSIS, AUTOSOMAL DOMINANT, BONE MINERAL DENSITY QUANTITATIVE TRAIT LOCUS 1; BMND1 HIGH BONE MASS, INCLUDED; HBM, INCLUDED;;OSTEOPOROSIS, SUSCEPTIBILITY TO, INCLUDED,…
MECOM	RADIOULNAR SYNOSTOSIS WITH AMEGAKARYOCYTIC THROMBOCYTOPENIA 2; RUSAT2
MYORG	BASAL GANGLIA CALCIFICATION, IDIOPATHIC, 7, AUTOSOMAL RECESSIVE; IBGC7
PPIP5K2	DEAFNESS, AUTOSOMAL RECESSIVE 100; DFNB100
PRKG1	AORTIC ANEURYSM, FAMILIAL THORACIC 8; AAT8
RALGAPA1	NEURODEVELOPMENTAL DISORDER WITH HYPOTONIA, NEONATAL RESPIRATORY INSUFFICIENCY, AND THERMODYSREGULATION; NEDHRIT
TECRL	VENTRICULAR TACHYCARDIA, CATECHOLAMINERGIC POLYMORPHIC, 3; CPVT3
VANGL1	NEURAL TUBE DEFECTS, SUSCEPTIBILITY TO; NTD SPINA BIFIDA, INCLUDED, SACRAL DEFECT WITH ANTERIOR MENINGOCELE;;SDAM CAUDAL DYSGENESIS SYNDROME, INCLUDED;;CAUDAL REGRESSION SYNDROME, INCLUDED;;SACRAL AGENESIS, INCLUDED;;SIRENOMELIA, INCLUDED
WDR72	AMELOGENESIS IMPERFECTA, HYPOMATURATION TYPE, IIA3; AI2A3
WIPI2	INTELLECTUAL DEVELOPMENTAL DISORDER WITH SHORT STATURE AND VARIABLE SKELETAL ANOMALIES; IDDSSA
Selective sweep genes in Kazakhstani population	OMIM Disease-relevance Phenotype
ATM	BREAST CANCER;;BREAST CANCER, FAMILIAL BREAST CANCER, FAMILIAL MALE, INCLUDED, ATAXIA-TELANGIECTASIA; AT;;AT1;;LOUIS-BAR SYNDROME AT, COMPLEMENTATION GROUP A, INCLUDED; ATA, INCLUDED;;AT, COMPLEMENTATION GROUP C, INCLUDED; ATC, INCLUDED;;AT, COMPLEMENTATION GROUP D, INCLUDED; ATD, INCLUDED;;AT, COMPLEMENTATION GROUP E, INCLUDE /.../, INCLUDED;;ATAXIA-TELANGIECTASIA VARIANT, INCLUDED
BCKDHA	MAPLE SYRUP URINE DISEASE; MSUD;;BRANCHED-CHAIN KETOACIDURIA;;BRANCHED-CHAIN ALPHA-KETO ACID DEHYDROGENASE DEFICIENCY;;BCKD DEFICIENCY;;KETO ACID DECARBOXYLASE DEFICIENCY MAPLE SYRUP URINE DISEASE, CLASSIC, INCLUDED;;MAPLE SYRUP URINE DISEASE, INTER /.../E, INCLUDED;;MAPLE SYRUP URINE DISEASE, INTERMITTENT, INCLUDED;;MAPLE SYRUP URINE DISEASE, THIAMINE-RESPONSIVE, INCLUDED;;MAPLE SYRUP URINE DISE…
CNTNAP2	AUTISM, SUSCEPTIBILITY TO, 15; AUTS15, PITT-HOPKINS-LIKE SYNDROME 1; PTHSL1;;CORTICAL DYSPLASIA-FOCAL EPILEPSY SYNDROME; CDFES
CRYGB	CATARACT 39, MULTIPLE TYPES; CTRCT39
CTRC	PANCREATITIS, HEREDITARY; PCTT;;HPC;;HP;;PANCREATITIS, CHRONIC PANCREATITIS, CHRONIC, SUSCEPTIBILITY TO, INCLUDED;;PANCREATITIS, CALCIFIC, INCLUDED;;PANCREATITIS, CHRONIC, PROTECTION AGAINST, INCLUDED
FAM111A	GRACILE BONE DYSPLASIA; GCLEB;;SKELETAL DYSPLASIA, LETHAL, WITH GRACILE BONES;;OSTEOCRANIOSPLENIC SYNDROME;;OSTEOCRANIOSTENOSIS;;HABRODYSPLASIA, KENNY-CAFFEY SYNDROME, TYPE 2; KCS2;;DWARFISM, CORTICAL THICKENING OF TUBULAR BONES, AND TRANSIENT HYPOCALCEMIA;;KENNY SYNDROME
FRAS1	FRASER SYNDROME 1; FRASRS1;;FRASER SYNDROME;;CRYPTOPHTHALMOS WITH OTHER MALFORMATIONS;;CRYPTOPHTHALMOS-SYNDACTYLY SYNDROME
HERC2	SKIN/HAIR/EYE PIGMENTATION, VARIATION IN, 1; SHEP1;;SKIN/HAIR/EYE PIGMENTATION 1, BLUE/NONBLUE EYES;;SKIN/HAIR/EYE PIGMENTATION 1, BLUE/BROWN EYES;;SKIN/HAIR/EYE PIGMENTATION 1, BLOND/BROWN HAIR;;EYE COLOR, BROWN/BLUE;;EYE COLOR, BLUE/NONBLUE;;EYE C /.../; EYCL3;;BROWN EYE COLOR 2; BEY2;;HAIR COLOR 3; HCL3, PRADER-WILLI SYNDROME; PWS;;PRADER-LABHART-WILLI SYNDROME PRADER-WILLI SYNDROME CHROMOSOME…
HR	ALOPECIA UNIVERSALIS CONGENITA; ALUNC;;ATRICHIA, GENERALIZED, ATRICHIA WITH PAPULAR LESIONS; APL;;PAPULAR ATRICHIA, HYPOTRICHOSIS 4; HYPT4;;MARIE UNNA HEREDITARY HYPOTRICHOSIS 1; MUHH1;;HYPOTRICHOSIS, MARIE UNNA TYPE, 1
HSD17B4	PERRAULT SYNDROME 1; PRLTS1;;OVARIAN DYSGENESIS WITH SENSORINEURAL DEAFNESS;;GONADAL DYSGENESIS, XX TYPE, WITH DEAFNESS, D-BIFUNCTIONAL PROTEIN DEFICIENCY;;17-@BETA-HYDROXYSTEROID DEHYDROGENASE IV DEFICIENCY;;DBP DEFICIENCY;;PEROXISOMAL BIFUNCTIONAL ENZYME DEFICIENCY;;PBFE DEFICIENCY
NFASC	NEURODEVELOPMENTAL DISORDER WITH CENTRAL AND PERIPHERAL MOTOR DYSFUNCTION; NEDCPMD
OCA2	ALBINISM, OCULOCUTANEOUS, TYPE II; OCA2;SKIN/HAIR/EYE PIGMENTATION, VARIATION IN, 1; SHEP1;;SKIN/HAIR/EYE PIGMENTATION 1, BLUE/NONBLUE EYES;;SKIN/HAIR/EYE PIGMENTATION 1, BLUE/BROWN EYES;;SKIN/HAIR/EYE PIGMENTATION 1, BLOND/BROWN HAIR;;EYE COLOR, BROWN/BLUE;;EYE COLOR, BLUE/NONBLUE;;EYE C /.../; EYCL3;;BROWN EYE COLOR 2; BEY2;;HAIR COLOR 3; HCL3, OCULOCUTANEOUS ALBINISM, TYPE II;;OCULOCUTANEOUS A…
SERPINB7	PALMOPLANTAR KERATODERMA, NAGASHIMA TYPE; PPKN
XPR1	BASAL GANGLIA CALCIFICATION, IDIOPATHIC, 6; IBGC6
Selective sweep genes in Czech population	OMIM Disease-relevance Phenotype
ACAN	SHORT STATURE AND ADVANCED BONE AGE, WITH OR WITHOUT EARLY-ONSET OSTEOARTHRITIS AND/OR OSTEOCHONDRITIS DISSECANS; SSOAOD;;OSTEOCHONDRITIS DISSECANS, SHORT STATURE, AND EARLY-ONSET OSTEOARTHRITIS; OD, SPONDYLOEPIMETAPHYSEAL DYSPLASIA, AGGRECAN TYPE; SEMDAG;;SEMD, AGGRECAN TYPE
ACTN1	BLEEDING DISORDER, PLATELET-TYPE, 15; BDPLT15;;MACROTHROMBOCYTOPENIA, AUTOSOMAL DOMINANT, ACTN1-RELATED
ACTN4	FOCAL SEGMENTAL GLOMERULOSCLEROSIS 1; FSGS1;;GLOMERULOSCLEROSIS, FOCAL SEGMENTAL, 1
AGBL1	CORNEAL DYSTROPHY, FUCHS ENDOTHELIAL, 8; FECD8
AK1	ADENYLATE KINASE DEFICIENCY, HEMOLYTIC ANEMIA DUE TO
AKAP9	LONG QT SYNDROME 11; LQT11
ANK2	CARDIAC ARRHYTHMIA, ANKYRIN-B-RELATED;;ANKYRIN-B SYNDROME LONG QT SYNDROME 4, INCLUDED; LQT4, INCLUDED
APP	ALZHEIMER DISEASE; AD;;PRESENILE AND SENILE DEMENTIA ALZHEIMER DISEASE, FAMILIAL, 1, INCLUDED; AD1, INCLUDED;;ALZHEIMER DISEASE, EARLY-ONSET, WITH CEREBRAL AMYLOID ANGIOPATHY, INCLUDED;;ALZHEIMER DISEASE, PROTECTION AGAINST, INCLUDED, CEREBRAL AMYLOID ANGIOPATHY, APP-RELATED;;AMYLOIDOSIS, CEREBROARTERIAL, APP-RELATED;;AMYLOIDOSIS, HEREDITARY, WITH CEREBRAL HEMORRHAGE, DUTCH VARIANT; HCHWAD;;CEREB…
ARID1B	COFFIN-SIRIS SYNDROME 1; CSS1;;COFFIN-SIRIS SYNDROME; CSS;;FIFTH DIGIT SYNDROME;;MENTAL RETARDATION, AUTOSOMAL DOMINANT 12; MRD12;;HYPERTRICHOSIS, HYPERKERATOSIS, MENTAL RETARDATION, AND DISTINCTIVE FACIAL FEATURES; HHID
ARSB	MUCOPOLYSACCHARIDOSIS, TYPE VI; MPS6;;MPS VI;;MAROTEAUX-LAMY SYNDROME;;ARYLSULFATASE B DEFICIENCY;;ARSB DEFICIENCY;;N-ACETYLGALACTOSAMINE-4-SULFATASE DEFICIENCY
ATM	BREAST CANCER;;BREAST CANCER, FAMILIAL BREAST CANCER, FAMILIAL MALE, INCLUDED, ATAXIA-TELANGIECTASIA; AT;;AT1;;LOUIS-BAR SYNDROME AT, COMPLEMENTATION GROUP A, INCLUDED; ATA, INCLUDED;;AT, COMPLEMENTATION GROUP C, INCLUDED; ATC, INCLUDED;;AT, COMPLEMENTATION GROUP D, INCLUDED; ATD, INCLUDED;;AT, COMPLEMENTATION GROUP E, INCLUDE /.../, INCLUDED;;ATAXIA-TELANGIECTASIA VARIANT, INCLUDED
ATPAF2	MITOCHONDRIAL COMPLEX V (ATP SYNTHASE) DEFICIENCY, NUCLEAR TYPE 1; MC5DN1;;MITOCHONDRIAL COMPLEX V (ATP SYNTHASE) DEFICIENCY, ATPAF2 TYPE
AUTS2	MENTAL RETARDATION, AUTOSOMAL DOMINANT 26; MRD26
CARD9	CANDIDIASIS, FAMILIAL, 2; CANDF2;;CANDIDIASIS, FAMILIAL CHRONIC MUCOCUTANEOUS, AUTOSOMAL RECESSIVE;;CARD9 IMMUNODEFICIENCY
CASR	EPILEPSY, IDIOPATHIC GENERALIZED, SUSCEPTIBILITY TO, 8; EIG8, HYPERPARATHYROIDISM, NEONATAL SEVERE; NSHPT;;NSPH; NHPT;;HYPERPARATHYROIDISM, NEONATAL SEVERE PRIMARY, HYPOCALCEMIA, AUTOSOMAL DOMINANT 1; HYPOC1;;HYPERCALCIURIC HYPOCALCEMIA;;HYPOCALCEMIA, FAMILIAL HYPOCALCEMIA, AUTOSOMAL DOMINANT 1, WITH BARTTER SYNDROME, INCLUDED, HYPOCALCIURIC HYPERCALCEMIA, FAMILIAL, TYPE I; HHC1;;HHC; FHH;;FHH1;;…
CCBE1	HENNEKAM LYMPHANGIECTASIA-LYMPHEDEMA SYNDROME 1; HKLLS1;;HENNEKAM LYMPHANGIECTASIA-LYMPHEDEMA SYNDROME;;LYMPHATIC DYSPLASIA, GENERALIZED
CD81	IMMUNODEFICIENCY, COMMON VARIABLE, 6; CVID6;;ANTIBODY DEFICIENCY DUE TO CD81 DEFECT
CIT	MICROCEPHALY 17, PRIMARY, AUTOSOMAL RECESSIVE; MCPH17
CLTC	MENTAL RETARDATION, AUTOSOMAL DOMINANT 56; MRD56
CNTNAP2	AUTISM, SUSCEPTIBILITY TO, 15; AUTS15, PITT-HOPKINS-LIKE SYNDROME 1; PTHSL1;;CORTICAL DYSPLASIA-FOCAL EPILEPSY SYNDROME; CDFES
COL11A1	DEAFNESS, AUTOSOMAL DOMINANT 37; DFNA37, FIBROCHONDROGENESIS 1; FBCG1, INTERVERTEBRAL DISC DISEASE; IDD LUMBAR DISC DISEASE, INCLUDED; LDD, INCLUDED;;LUMBAR DISC HERNIATION, SUSCEPTIBILITY TO, INCLUDED;;LUMBAR DISC DEGENERATION, SUSCEPTIBILITY TO, INCLUDED, MARSHALL SYNDROME; MRSHS, STICKLER SYNDROME, TYPE II; STL2;;STICKLER SYNDROME, VITREOUS TYPE 2;;STICKLER SYNDROME, BEADED VITREOUS TYPE
COL4A1	RETINAL ARTERIES, TORTUOSITY OF; RATOR;;RETINAL HEMORRHAGE WITH VASCULAR TORTUOSITY, ANGIOPATHY, HEREDITARY, WITH NEPHROPATHY, ANEURYSMS, AND MUSCLE CRAMPS; HANAC, BRAIN SMALL VESSEL DISEASE 1 WITH OR WITHOUT OCULAR ANOMALIES; BSVD1;;HEMIPLEGIA, INFANTILE, WITH PORENCEPHALY;;BRAIN SMALL VESSEL DISEASE WITH HEMORRHAGE;;RETINAL ARTERIOLAR TORTUOSITY, INFANTILE HEMIPARESIS, AND LEUKOENCEPHALOPATHY, …
CR2	IMMUNODEFICIENCY, COMMON VARIABLE, 2; CVID2;;ANTIBODY DEFICIENCY DUE TO TACI DEFECT;;HYPOGAMMAGLOBULINEMIA DUE TO TACI DEFICIENCY, SYSTEMIC LUPUS ERYTHEMATOSUS, SUSCEPTIBILITY TO, 9; SLEB9
CRB1	RETINITIS PIGMENTOSA 12; RP12;;RETINITIS PIGMENTOSA WITH OR WITHOUT PARAARTERIOLAR PRESERVATION OF RETINAL PIGMENT EPITHELIUM;;RP WITH OR WITHOUT PRESERVED PARAARTERIOLE RETINAL PIGMENT EPITHELIUM;;RP WITH OR WITHOUT PPRPE, LEBER CONGENITAL AMAUROSIS 8; LCA8, PIGMENTED PARAVENOUS CHORIORETINAL ATROPHY; PPCRA
CRYGB	CATARACT 39, MULTIPLE TYPES; CTRCT39
CSGALNACT1	SKELETAL DYSPLASIA, MILD, WITH JOINT LAXITY AND ADVANCED BONE AGE; SDJLABA
CTNNA3	ARRHYTHMOGENIC RIGHT VENTRICULAR DYSPLASIA, FAMILIAL, 13; ARVD13;;ARRHYTHMOGENIC RIGHT VENTRICULAR CARDIOMYOPATHY 13; ARVC13
DCC	COLORECTAL CANCER; CRC;;COLON CANCER, ESOPHAGEAL CANCER ESOPHAGEAL SQUAMOUS CELL CARCINOMA, SUSCEPTIBILITY TO, INCLUDED;;ESCC, SUSCEPTIBILITY TO, INCLUDED;;AERODIGESTIVE TRACT CANCER, SUSCEPTIBILITY TO, INCLUDED;;GASTRIC CARDIA ADENOCARCINOMA, SUSCEPTIBILITY TO, INCLUDED, GAZE PALSY, FAMILIAL HORIZONTAL, WITH PROGRESSIVE SCOLIOSIS 2, WITH IMPAIRED INTELLECTUAL DEVELOPMENT; HGPPS2;;DEVELOPMENTAL S…
DMGDH	DIMETHYLGLYCINE DEHYDROGENASE DEFICIENCY; DMGDHD;;DMGDH DEFICIENCY
DNAAF4	CILIARY DYSKINESIA, PRIMARY, 25; CILD25;;CILIARY DYSKINESIA, PRIMARY, 25, WITH OR WITHOUT SITUS INVERSUS, DYSLEXIA, SUSCEPTIBILITY TO, 1; DYX1;;WORD-BLINDNESS, CONGENITAL;;READING DISABILITY, SPECIFIC, 1 DYSLEXIA, SUSCEPTIBILITY TO, 4, INCLUDED; DYX4, INCLUDED;;DYSLEXIA, SUSCEPTIBILITY TO, 7, INCLUDED; DYX7, INCLUDED
DNAJB6	MUSCULAR DYSTROPHY, LIMB-GIRDLE, AUTOSOMAL DOMINANT 1; LGMDD1;;MUSCULAR DYSTROPHY, LIMB-GIRDLE, TYPE 1E; LGMD1E;;MUSCULAR DYSTROPHY, LIMB-GIRDLE, TYPE 1D, FORMERLY; LGMD1D, FORMERLY
DPYD	DIHYDROPYRIMIDINE DEHYDROGENASE DEFICIENCY;;DPD DEFICIENCY;;DPYD DEFICIENCY;;THYMINE-URACILURIA, HEREDITARY;;PYRIMIDINEMIA, FAMILIAL 5-@FLUOROURACIL TOXICITY, INCLUDED
DST	EPIDERMOLYSIS BULLOSA SIMPLEX, AUTOSOMAL RECESSIVE 2; EBSB2, NEUROPATHY, HEREDITARY SENSORY AND AUTONOMIC, TYPE VI; HSAN6;;HSAN VI
DTNA	LEFT VENTRICULAR NONCOMPACTION 1; LVNC1;;LEFT VENTRICULAR NONCOMPACTION 1 WITH OR WITHOUT CONGENITAL HEART DEFECTS
DYM	DYGGVE-MELCHIOR-CLAUSEN DISEASE; DMC, SMITH-MCCORT DYSPLASIA 1; SMC1;;SMC
DYSF	MYOPATHY, DISTAL, WITH ANTERIOR TIBIAL ONSET; DMAT, MIYOSHI MUSCULAR DYSTROPHY 1; MMD1;;MIYOSHI MYOPATHY;;MUSCULAR DYSTROPHY, DISTAL, LATE-ONSET, AUTOSOMAL RECESSIVE, MUSCULAR DYSTROPHY, LIMB-GIRDLE, AUTOSOMAL RECESSIVE 2; LGMDR2;;MUSCULAR DYSTROPHY, LIMB-GIRDLE, TYPE 2B; LGMD2B;;MUSCULAR DYSTROPHY, LIMB-GIRDLE, TYPE 3; LGMD3
ELOVL5	SPINOCEREBELLAR ATAXIA 38; SCA38
EOGT	ADAMS-OLIVER SYNDROME 4; AOS4
EPS8L3	HYPOTRICHOSIS 5; HYPT5;;MARIE UNNA HEREDITARY HYPOTRICHOSIS 2; MUHH2
ERLIN1	SPASTIC PARAPLEGIA 62, AUTOSOMAL RECESSIVE; SPG62
EYA1	BRANCHIOOTIC SYNDROME 1; BOS1;;BO SYNDROME 1;;BRANCHIOOTIC DYSPLASIA ANTERIOR SEGMENT ANOMALIES WITH OR WITHOUT CATARACT, INCLUDED, OTOFACIOCERVICAL SYNDROME 1; OTFCS;;OFC; OFC1
FAM111A	GRACILE BONE DYSPLASIA; GCLEB;;SKELETAL DYSPLASIA, LETHAL, WITH GRACILE BONES;;OSTEOCRANIOSPLENIC SYNDROME;;OSTEOCRANIOSTENOSIS;;HABRODYSPLASIA, KENNY-CAFFEY SYNDROME, TYPE 2; KCS2;;DWARFISM, CORTICAL THICKENING OF TUBULAR BONES, AND TRANSIENT HYPOCALCEMIA;;KENNY SYNDROME
FBN2	CONTRACTURAL ARACHNODACTYLY, CONGENITAL; CCA;;ARTHROGRYPOSIS, DISTAL, TYPE 9; DA9;;BEALS SYNDROME, MACULAR DEGENERATION, EARLY-ONSET; EOMD
FGF14	SPINOCEREBELLAR ATAXIA 27; SCA27;;CEREBELLAR ATAXIA, AUTOSOMAL DOMINANT, FGF14-RELATED
FKTN	CARDIOMYOPATHY, DILATED, 1X; CMD1X;;CARDIOMYOPATHY, DILATED, WITH MILD OR NO PROXIMAL MUSCLE WEAKNESS, MUSCULAR DYSTROPHY-DYSTROGLYCANOPATHY (CONGENITAL WITH BRAIN AND EYE ANOMALIES), TYPE A, 1; MDDGA1;;WALKER-WARBURG SYNDROME OR MUSCLE-EYE-BRAIN DISEASE, POMT1-RELATED;;HYDROCEPHALUS, AGYRIA, AND RETINAL DYSPLASIA;;HARD SYNDROME;;CEREBROOCULAR DYSPLA /.../SCULAR DYSTROPHY SYNDROME;;COD-MD SYNDROME
FOXO1	RHABDOMYOSARCOMA 2; RMS2;;RHABDOMYOSARCOMA, ALVEOLAR; RMSA
FRAS1	FRASER SYNDROME 1; FRASRS1;;FRASER SYNDROME;;CRYPTOPHTHALMOS WITH OTHER MALFORMATIONS;;CRYPTOPHTHALMOS-SYNDACTYLY SYNDROME
FRZB	OSTEOARTHRITIS SUSCEPTIBILITY 1; OS1;;OA;;OSTEOARTHROSIS;;OSTEOARTHRITIS OF HIP, FEMALE-SPECIFIC, SUSCEPTIBILITY TO
GAL	EPILEPSY, FAMILIAL TEMPORAL LOBE, 8; ETL8
GHR	GROWTH HORMONE INSENSITIVITY, PARTIAL; GHIP INCREASED RESPONSIVENESS TO GROWTH HORMONE, INCLUDED, HYPERCHOLESTEROLEMIA, FAMILIAL, 1; FHCL1;;FHC; FH;;HYPERLIPOPROTEINEMIA, TYPE II;;HYPERLIPOPROTEINEMIA, TYPE IIA;;HYPER-LOW-DENSITY-LIPOPROTEINEMIA;;HYPERCHOLESTEROLEMIC XANTHOMATOSIS, FAMILIAL;;LDL RECEPTOR DISORDER LOW DENSITY LIPOPROTEIN CHOLESTE /.../VEL QUANTITATIVE TRAIT LOCUS 2, INCLUDED; LDLC…
GLB1	MUCOPOLYSACCHARIDOSIS, TYPE IVB; MPS4B;;MORQUIO SYNDROME B;;MPS IVB, GM1-GANGLIOSIDOSIS, TYPE I;;GANGLIOSIDOSIS, GENERALIZED GM1, TYPE I;;GANGLIOSIDOSIS, GENERALIZED GM1, INFANTILE FORM;;GANGLIOSIDOSIS, GENERALIZED GM1, TYPE 1;;BETA-GALACTOSIDASE-1 DEFICIENCY;;GLB1 DEFICIENCY GM1-GANGLIOSIDOSIS, TYPE I, WITH CARDIAC /.../EMENT, INCLUDED;;GANGLIOSIDOSIS, GENERALIZED GM1, TYPE I, WITH CARDIAC INVOL…
GLDC	GLYCINE ENCEPHALOPATHY; GCE;;HYPERGLYCINEMIA, NONKETOTIC; NKH HYPERGLYCINEMIA, TRANSIENT NEONATAL, INCLUDED; TNH, INCLUDED
GNA11	HYPOCALCEMIA, AUTOSOMAL DOMINANT 2; HYPOC2, HYPOCALCIURIC HYPERCALCEMIA, FAMILIAL, TYPE II; HHC2;;FAMILIAL BENIGN HYPERCALCEMIA, TYPE II; FBH2;;HYPERCALCEMIA, FAMILIAL BENIGN, TYPE II
GRID2	SPINOCEREBELLAR ATAXIA, AUTOSOMAL RECESSIVE 18; SCAR18
HERC2	SKIN/HAIR/EYE PIGMENTATION, VARIATION IN, 1; SHEP1;;SKIN/HAIR/EYE PIGMENTATION 1, BLUE/NONBLUE EYES;;SKIN/HAIR/EYE PIGMENTATION 1, BLUE/BROWN EYES;;SKIN/HAIR/EYE PIGMENTATION 1, BLOND/BROWN HAIR;;EYE COLOR, BROWN/BLUE;;EYE COLOR, BLUE/NONBLUE;;EYE C /.../; EYCL3;;BROWN EYE COLOR 2; BEY2;;HAIR COLOR 3; HCL3, MENTAL RETARDATION, AUTOSOMAL RECESSIVE 38; MRT38, PRADER-WILLI SYNDROME; PWS;;PRADER-LABH…
HHAT	NIVELON-NIVELON-MABILLE SYNDROME; NNMS;;CHONDRODYSPLASIA-PSEUDOHERMAPHRODITISM SYNDROME
HNF4A	TYPE 2 DIABETES MELLITUS; T2D;;DIABETES MELLITUS, NONINSULIN-DEPENDENT; NIDDM;;NONINSULIN-DEPENDENT DIABETES MELLITUS;;DIABETES MELLITUS, TYPE II;;MATURITY-ONSET DIABETES INSULIN RESISTANCE, SUSCEPTIBILITY TO, INCLUDED;;DIABETES MELLITUS, TYPE 2, PR /.../ON AGAINST, INCLUDED, FANCONI RENOTUBULAR SYNDROME 4 WITH MATURITY-ONSET DIABETES OF THE YOUNG; FRTS4;;FRTS4 WITH MODY
HTR2A	SCHIZOPHRENIA; SCZD;;SCHIZOPHRENIA WITH OR WITHOUT AN AFFECTIVE DISORDER, OBSESSIVE-COMPULSIVE DISORDER; OCD, MAJOR DEPRESSIVE DISORDER; MDD;;UNIPOLAR DEPRESSION SEASONAL AFFECTIVE DISORDER, INCLUDED; SAD, INCLUDED, ANOREXIA NERVOSA, SUSCEPTIBILITY TO; ANON;;AN ANOREXIA NERVOSA, SUSCEPTIBILITY TO, 1, INCLUDED; ANON1, INCLUDED, ALCOHOL DEPENDENCE;;ALCOHOLISM ALCOHOL DEPENDENCE, PROTECTION AGAINST,…
IL21R	IMMUNODEFICIENCY 56; IMD56;;IL21R IMMUNODEFICIENCY, IgE RESPONSIVENESS, ATOPIC; IGER;;IMMUNOGLOBULIN E, BASIC LEVEL OF, IN SERUM;;IgE, LEVEL OF; IGEL;;IgE RESPONSE UNDERLYING ALLERGIC ASTHMA AND RHINITIS IgE, ELEVATED LEVEL OF, INCLUDED;;ATOPY, SUSCEPTIBILITY TO, INCLUDED;;ATOPIC HYPERSENSITIVITY, INCLUDED
IL2RA	IMMUNODEFICIENCY 41 WITH LYMPHOPROLIFERATION AND AUTOIMMUNITY; IMD41;;INTERLEUKIN 2 RECEPTOR, ALPHA, DEFICIENCY OF;;IL2RA DEFICIENCY;;CD25 DEFICIENCY, TYPE 1 DIABETES MELLITUS 10; T1D10;;DIABETES MELLITUS, INSULIN-DEPENDENT, 10; IDDM10;;INSULIN-DEPENDENT DIABETES MELLITUS 10
JAK2	LEUKEMIA, ACUTE MYELOID; AML;;LEUKEMIA, ACUTE MYELOGENOUS LEUKEMIA, ACUTE MYELOID, SUSCEPTIBILITY TO, INCLUDED, MYELOFIBROSIS MYELOFIBROSIS WITH MYELOID METAPLASIA, INCLUDED; MMM, INCLUDED, POLYCYTHEMIA VERA; PV;;POLYCYTHEMIA RUBRA VERA; PRV, THROMBOCYTHEMIA 3; THCYT3;;THROMBOCYTOSIS 3, ERYTHROCYTOSIS, FAMILIAL, 1; ECYT1;;POLYCYTHEMIA, PRIMARY FAMILIAL AND CONGENITAL; PFCP;;ERYTHROCYTOSIS, AUTOSO…
KCNB1	DEVELOPMENTAL AND EPILEPTIC ENCEPHALOPATHY 26; DEE26;;EPILEPTIC ENCEPHALOPATHY, EARLY INFANTILE, 26; EIEE26
KMT2A	WIEDEMANN-STEINER SYNDROME; WDSTS;;HAIRY ELBOWS, SHORT STATURE, FACIAL DYSMORPHISM, AND DEVELOPMENTAL DELAY
LINGO1	MENTAL RETARDATION, AUTOSOMAL RECESSIVE 64; MRT64
LIPT1	LIPOYLTRANSFERASE 1 DEFICIENCY; LIPT1D
LITAF	CHARCOT-MARIE-TOOTH DISEASE, DEMYELINATING, TYPE 1C; CMT1C;;CMT, SLOW NERVE CONDUCTION TYPE C;;CHARCOT-MARIE-TOOTH NEUROPATHY, TYPE 1C;;NEUROPATHY, HEREDITARY MOTOR AND SENSORY, TYPE IC; HMSN1C;;HMSN IC
LRP12	OCULOPHARYNGODISTAL MYOPATHY 1; OPDM1;;OCULOPHARYNGODISTAL MYOPATHY; OPDM;;FACIOOCULOLARYNGOPHARYNGEAL MYOPATHY WITH DISTAL AND RESPIRATORY INVOLVEMENT; FOLP-DR
LRP5	POLYCYSTIC LIVER DISEASE 4 WITH OR WITHOUT KIDNEY CYSTS; PCLD4, BONE MINERAL DENSITY QUANTITATIVE TRAIT LOCUS 1; BMND1 HIGH BONE MASS, INCLUDED; HBM, INCLUDED;;OSTEOPOROSIS, SUSCEPTIBILITY TO, INCLUDED, ENDOSTEAL HYPEROSTOSIS, AUTOSOMAL DOMINANT;;HYPEROSTOSIS CORTICALIS GENERALISATA, BENIGN FORM OF WORTH, WITH TORUS PALATINUS;;OSTEOSCLEROSIS, AUTOSOMAL DOMINANT, EXUDATIVE VITREORETINOPATHY 1; EVR…
MAGI2	NEPHROTIC SYNDROME, TYPE 15; NPHS15
MFN2	CHARCOT-MARIE-TOOTH DISEASE, AXONAL, AUTOSOMAL DOMINANT, TYPE 2A2A; CMT2A2A;;CHARCOT-MARIE-TOOTH DISEASE, AXONAL, TYPE 2A2; CMT2A2;;CHARCOT-MARIE-TOOTH DISEASE, NEURONAL, TYPE 2A2;;CHARCOT-MARIE-TOOTH NEUROPATHY, TYPE 2A2;;HEREDITARY MOTOR AND SENSO /.../ROPATHY IIA2; HMSN2A2;;HMSN IIA2, NEUROPATHY, HEREDITARY MOTOR AND SENSORY, TYPE VIA, WITH OPTIC ATROPHY; HMSN6A;;HMSN VIA;;NEUROPATHY, HEREDITA…
MME	SPINOCEREBELLAR ATAXIA 43; SCA43, CHARCOT-MARIE-TOOTH DISEASE, AXONAL, TYPE 2T; CMT2T;;CHARCOT-MARIE-TOOTH NEUROPATHY, TYPE 2T;;CHARCOT-MARIE-TOOTH DISEASE, AXONAL, AUTOSOMAL RECESSIVE, TYPE 2T
MS4A1	IMMUNODEFICIENCY, COMMON VARIABLE, 5; CVID5;;ANTIBODY DEFICIENCY DUE TO CD20 DEFECT
MSX1	OROFACIAL CLEFT 5; OFC5;;CLEFT LIP WITH OR WITHOUT CLEFT PALATE, NONSYNDROMIC, 5, TOOTH AGENESIS, SELECTIVE, 1; STHAG1;;HYPODONTIA/OLIGODONTIA 1; HYD1;;SECOND PREMOLARS AND THIRD MOLARS, ABSENCE OF;;TOOTH AGENESIS, FAMILIAL TOOTH AGENESIS, SELECTIVE, WITH OROFACIAL CLEFT, INCLUDED;;HYPODONTIA/OLIGODONTIA WITH OROFACIAL CLEFT, INCLUDED, WITKOP SYNDROME;;ECTODERMAL DYSPLASIA 3, WITKOP TYPE; ECTD3;;…
MTHFS	NEURODEVELOPMENTAL DISORDER WITH MICROCEPHALY, EPILEPSY, AND HYPOMYELINATION; NEDMEHM
MYO1E	FOCAL SEGMENTAL GLOMERULOSCLEROSIS 6; FSGS6;;GLOMERULOSCLEROSIS, FOCAL SEGMENTAL, 6
MYO3A	DEAFNESS, AUTOSOMAL RECESSIVE 30; DFNB30
NALCN	CONGENITAL CONTRACTURES OF THE LIMBS AND FACE, HYPOTONIA, AND DEVELOPMENTAL DELAY; CLIFAHDD, HYPOTONIA, INFANTILE, WITH PSYCHOMOTOR RETARDATION AND CHARACTERISTIC FACIES 1; IHPRF1;;IHPRF
NCF2	GRANULOMATOUS DISEASE, CHRONIC, AUTOSOMAL RECESSIVE, 2; CGD2;;GRANULOMATOUS DISEASE, CHRONIC, AUTOSOMAL RECESSIVE, CYTOCHROME b-POSITIVE, TYPE II;;CGD, AUTOSOMAL RECESSIVE CYTOCHROME b-POSITIVE, TYPE II;;GRANULOMATOUS DISEASE, CHRONIC, DUE TO NCF2 D /.../NCY;;NEUTROPHIL CYTOSOL FACTOR 2 DEFICIENCY;;NCF2 DEFICIENCY;;p67-PHOX DEFICIENCY
NF1	WATSON SYNDROME; WTSN;;PULMONIC STENOSIS WITH CAFE-AU-LAIT SPOTS;;CAFE-AU-LAIT SPOTS WITH PULMONIC STENOSIS, JUVENILE MYELOMONOCYTIC LEUKEMIA; JMML;;LEUKEMIA, JUVENILE MYELOMONOCYTIC LEUKEMIA, CHRONIC MYELOMONOCYTIC, INCLUDED; CMML, INCLUDED, NEUROFIBROMATOSIS-NOONAN SYNDROME; NFNS;;NOONAN-NEUROFIBROMATOSIS SYNDROME;;NEUROFIBROMATOSIS WITH NOONAN PHENOTYPE, NEUROFIBROMATOSIS, TYPE I; NF1;;NEUROFI…
NFKB2	IMMUNODEFICIENCY, COMMON VARIABLE, 10; CVID10;;IMMUNODEFICIENCY, COMMON VARIABLE, WITH CENTRAL ADRENAL INSUFFICIENCY;;DEFICIT IN ANTERIOR PITUITARY FUNCTION AND VARIABLE IMMUNODEFICIENCY; DAVID
NLGN1	AUTISM, SUSCEPTIBILITY TO, 20; AUTS20
NOTCH1	ADAMS-OLIVER SYNDROME 5; AOS5, AORTIC VALVE DISEASE 1; AOVD1;;AORTIC VALVE DISEASE; AOVD;;BICUSPID AORTIC VALVE; BAV;;AORTIC VALVE, BICUSPID;;AORTIC VALVE, CALCIFICATION OF;;AORTIC STENOSIS, CALCIFIC
OSTM1	OSTEOPETROSIS, AUTOSOMAL RECESSIVE 5; OPTB5;;OSTEOPETROSIS, INFANTILE MALIGNANT 3
OTOGL	DEAFNESS, AUTOSOMAL RECESSIVE 84B; DFNB84B
PDGFRB	KOSAKI OVERGROWTH SYNDROME; KOGS;;SKELETAL OVERGROWTH WITH FACIAL DYSMORPHISM, HYPERELASTIC SKIN, WHITE MATTER LESIONS, AND NEUROLOGIC DETERIORATION, MYELOPROLIFERATIVE DISORDER, CHRONIC, WITH EOSINOPHILIA;;MPE; EMP;;EOSINOPHILS, MALIGNANT PROLIFERATION OF, MYOFIBROMATOSIS, INFANTILE, 1; IMF1;;MYOFIBROMATOSIS, JUVENILE;;FIBROMATOSIS, CONGENITAL GENERALIZED; CGF, PREMATURE AGING SYNDROME, PENTTINE…
PEPD	PROLIDASE DEFICIENCY
PHIP	CHUNG-JANSEN SYNDROME; CHUJANS;;DEVELOPMENTAL DELAY, INTELLECTUAL DISABILITY, OBESITY, AND DYSMORPHISM; DIDOD
PHKB	GLYCOGEN STORAGE DISEASE IXb; GSD9B;;GSD IXb;;GLYCOGENOSIS OF LIVER AND MUSCLE, AUTOSOMAL RECESSIVE;;PHOSPHORYLASE KINASE DEFICIENCY OF LIVER AND MUSCLE, AUTOSOMAL RECESSIVE
PIEZO1	LYMPHATIC MALFORMATION 6; LMPHM6;;GENERALIZED LYMPHATIC DYSPLASIA OF FOTIOU;;LYMPHEDEMA, HEREDITARY, III, FORMERLY; LMPH3, FORMERLY, DEHYDRATED HEREDITARY STOMATOCYTOSIS 1 WITH OR WITHOUT PSEUDOHYPERKALEMIA AND/OR PERINATAL EDEMA; DHS1;;DEHYDRATED HEREDITARY STOMATOCYTOSIS; DHS;;XEROCYTOSIS, HEREDITARY;;DESICCYTOSIS, HEREDITARY;;PSEUDOHYPERKALEMIA, FAMILIAL, 1, DUE TO RED CELL LE /.../HK1;;PSEUDO…
PIGB	DEVELOPMENTAL AND EPILEPTIC ENCEPHALOPATHY 80; DEE80;;GLYCOSYLPHOSPHATIDYLINOSITOL BIOSYNTHESIS DEFECT 20; GPIBD20;;EPILEPTIC ENCEPHALOPATHY, EARLY INFANTILE, 80; EIEE80
PLA2G4A	GASTROINTESTINAL ULCERATION, RECURRENT, WITH DYSFUNCTIONAL PLATELETS; GURDP;;PHOSPHOLIPASE A2, GROUP IVA, DEFICIENCY OF
PMPCA	SPINOCEREBELLAR ATAXIA, AUTOSOMAL RECESSIVE 2; SCAR2;;CEREBELLAR HYPOPLASIA, NONPROGRESSIVE NORMAN TYPE;;CEREBELLAR GRANULAR CELL HYPOPLASIA AND MENTAL RETARDATION, CONGENITAL;;CEREBELLOPARENCHYMAL DISORDER III; CPD3;;CPD III
PPP2R2B	SPINOCEREBELLAR ATAXIA 12; SCA12
PPT1	CEROID LIPOFUSCINOSIS, NEURONAL, 1; CLN1;;CEROID LIPOFUSCINOSIS, NEURONAL, 1, VARIABLE AGE AT ONSET NEURONAL CEROID LIPOFUSCINOSIS, INFANTILE, INCLUDED; INCL, INCLUDED;;SANTAVUORI DISEASE, INCLUDED;;SANTAVUORI-HALTIA DISEASE, INCLUDED
PRKAG2	CARDIOMYOPATHY, FAMILIAL HYPERTROPHIC, 6; CMH6, WOLFF-PARKINSON-WHITE SYNDROME;;WPW SYNDROME PREEXCITATION SYNDROME, INCLUDED;;ACCESSORY ATRIOVENTRICULAR PATHWAYS, INCLUDED, GLYCOGEN STORAGE DISEASE OF HEART, LETHAL CONGENITAL;;PHOSPHORYLASE KINASE DEFICIENCY OF HEART;;GLYCOGEN STORAGE DISEASE OF HEART
PRKG1	AORTIC ANEURYSM, FAMILIAL THORACIC 8; AAT8
PTGIS	HYPERTENSION, ESSENTIAL;;EHT
RAB27A	GRISCELLI SYNDROME, TYPE 2; GS2;;GRISCELLI SYNDROME WITH HEMOPHAGOCYTIC SYNDROME;;PARTIAL ALBINISM AND IMMUNODEFICIENCY SYNDROME;;PAID SYNDROME
RARA	ACUTE PROMYELOCYTIC LEUKEMIA; APL;;LEUKEMIA, ACUTE PROMYELOCYTIC
RERE	NEURODEVELOPMENTAL DISORDER WITH OR WITHOUT ANOMALIES OF THE BRAIN, EYE, OR HEART; NEDBEH
ROBO2	VESICOURETERAL REFLUX 2; VUR2
RP1	RETINITIS PIGMENTOSA 1; RP1
RSPO2	HUMEROFEMORAL HYPOPLASIA WITH RADIOTIBIAL RAY DEFICIENCY; HHRRD;;HFHRTRD, TETRAAMELIA SYNDROME 2; TETAMS2;;TETRAAMELIA SYNDROME 2 WITH PULMONARY AGENESIS
RUNX2	METAPHYSEAL DYSPLASIA WITH MAXILLARY HYPOPLASIA WITH OR WITHOUT BRACHYDACTYLY; MDMHB, CLEIDOCRANIAL DYSPLASIA; CCD;;CLEIDOCRANIAL DYSOSTOSIS; CLCD CLEIDOCRANIAL DYSPLASIA, FORME FRUSTE, WITH BRACHYDACTYLY, INCLUDED;;CLEIDOCRANIAL DYSPLASIA, FORME FRUSTE, DENTAL ANOMALIES ONLY, INCLUDED
RYR2	ARRHYTHMOGENIC RIGHT VENTRICULAR DYSPLASIA, FAMILIAL, 2; ARVD2;;ARRHYTHMOGENIC RIGHT VENTRICULAR CARDIOMYOPATHY 2; ARVC2, VENTRICULAR TACHYCARDIA, CATECHOLAMINERGIC POLYMORPHIC, 1, WITH OR WITHOUT ATRIAL DYSFUNCTION AND/OR DILATED CARDIOMYOPATHY; CPVT1;;VENTRICULAR TACHYCARDIA, STRESS-INDUCED POLYMORPHIC; VTSIP
SCN4A	PARAMYOTONIA CONGENITA OF VON EULENBURG; PMC;;PARALYSIS PERIODICA PARAMYOTONICA PARAMYOTONIA CONGENITA WITHOUT COLD PARALYSIS, INCLUDED, MYASTHENIC SYNDROME, CONGENITAL, 16; CMS16;;MYASTHENIC SYNDROME, CONGENITAL, ACETAZOLAMIDE-RESPONSIVE, HYPOKALEMIC PERIODIC PARALYSIS, TYPE 1; HOKPP1;;HYPOKALEMIC PERIODIC PARALYSIS; HOKPP, HYPERKALEMIC PERIODIC PARALYSIS; HYPP;;ADYNAMIA EPISODICA HEREDITARIA WI…
SIAE	AUTOIMMUNE DISEASE, SUSCEPTIBILITY TO, 6; AIS6
SLC18A2	PARKINSONISM-DYSTONIA, INFANTILE, 2; PKDYS2
SLC25A21	MITOCHONDRIAL DNA DEPLETION SYNDROME 18; MTDPS18
SLC38A8	FOVEAL HYPOPLASIA 2; FVH2;;FOVEAL HYPOPLASIA 2 WITH OR WITHOUT OPTIC NERVE MISROUTING AND/OR ANTERIOR SEGMENT DYSGENESIS;;FOVEAL HYPOPLASIA 2 WITH OPTIC NERVE DECUSSATION DEFECTS AND ANTERIOR SEGMENT DYSGENESIS WITHOUT ALBINISM; FHONDA
SLC6A4	ANXIETY HARM AVOIDANCE, INCLUDED, OBSESSIVE-COMPULSIVE DISORDER; OCD
SMAD7	COLORECTAL CANCER, SUSCEPTIBILITY TO, 3; CRCS3;;COLORECTAL CANCER, SUSCEPTIBILITY TO, ON CHROMOSOME 18
SNCAIP	PARKINSON DISEASE, LATE-ONSET; PD;;PARK
SOS2	NOONAN SYNDROME 9; NS9
SPTB	ELLIPTOCYTOSIS 3; EL3 ANEMIA, PERINATAL HEMOLYTIC, FATAL OR NEAR-FATAL, INCLUDED
SPTB	SPHEROCYTOSIS, TYPE 2; SPH2;;SPHEROCYTOSIS, HEREDITARY, 2; HS2
SREBF1	IFAP SYNDROME 2; IFAP2;;ICHTHYOSIS FOLLICULARIS, ATRICHIA, AND PHOTOPHOBIA SYNDROME 2, MUCOEPITHELIAL DYSPLASIA, HEREDITARY; HMD
ST3GAL3	DEVELOPMENTAL AND EPILEPTIC ENCEPHALOPATHY 15; DEE15;;EPILEPTIC ENCEPHALOPATHY, EARLY INFANTILE, 15; EIEE15, MENTAL RETARDATION, AUTOSOMAL RECESSIVE 12; MRT12
STAT3	AUTOIMMUNE DISEASE, MULTISYSTEM, INFANTILE-ONSET, 1; ADMIO1, HYPER-IgE RECURRENT INFECTION SYNDROME 1, AUTOSOMAL DOMINANT; HIES1;;HYPER-IgE SYNDROME, AUTOSOMAL DOMINANT;;HIES, AUTOSOMAL DOMINANT;;JOB SYNDROME
STIL	MICROCEPHALY 7, PRIMARY, AUTOSOMAL RECESSIVE; MCPH7
TBX20	ATRIAL SEPTAL DEFECT 4; ASD4
TCF12	CRANIOSYNOSTOSIS 3; CRS3
TENM3	MICROPHTHALMIA, ISOLATED, WITH COLOBOMA 9; MCOPCB9 MICROPHTHALMIA, SYNDROMIC 15, INCLUDED; MCOPS15, INCLUDED;;MICROPHTHALMIA AND/OR COLOBOMA WITH DEVELOPMENTAL DELAY, INCLUDED
TNNI3K	CARDIAC CONDUCTION DISEASE WITH OR WITHOUT DILATED CARDIOMYOPATHY; CCDD
TOR1AIP1	MYOPATHY, AUTOSOMAL RECESSIVE, WITH RIGID SPINE AND DISTAL JOINT CONTRACTURES; MRRSDC;;MUSCULAR DYSTROPHY, LIMB-GIRDLE, TYPE 2Y; LGMD2Y
TRIM71	HYDROCEPHALUS, CONGENITAL COMMUNICATING, 1; HYDCC1
TSGA10	SPERMATOGENIC FAILURE 26; SPGF26
USP45	LEBER CONGENITAL AMAUROSIS 19; LCA19
WDR11	HYPOGONADOTROPIC HYPOGONADISM 7 WITH OR WITHOUT ANOSMIA; HH7;;HYPOGONADISM, ISOLATED HYPOGONADOTROPIC;;IDIOPATHIC HYPOGONADOTROPIC HYPOGONADISM; IHH
XPR1	BASAL GANGLIA CALCIFICATION, IDIOPATHIC, 6; IBGC6
ZBTB20	PRIMROSE SYNDROME; PRIMS;;OSSIFIED EAR CARTILAGES WITH MENTAL DEFICIENCY, MUSCLE WASTING, AND BONY CHANGES

## Sheet: M. spretus
Selective sweep genes and their association with Mendelian traits obtained from Online Mendelian Inheritance in Man database
M. spretus
Selective sweep genes in M. spretus	OMIM Disease-relevance Phenotype
APTX	ATAXIA, EARLY-ONSET, WITH OCULOMOTOR APRAXIA AND HYPOALBUMINEMIA; EAOH;;ATAXIA-OCULOMOTOR APRAXIA SYNDROME; AOA;;ATAXIA-OCULOMOTOR APRAXIA 1; AOA1;;ATAXIA-TELANGIECTASIA-LIKE SYNDROME;;CEREBELLAR ATAXIA, EARLY-ONSET, WITH HYPOALBUMINEMIA; EOCA-HA AT /.../ADULT-ONSET, WITH OCULOMOTOR APRAXIA, INCLUDED
CACNB2	BRUGADA SYNDROME 4; BRGDA4
CDHR1	CONE-ROD DYSTROPHY 15; CORD15 RETINITIS PIGMENTOSA 65, INCLUDED; RP65, INCLUDED
CPT1A	CARNITINE PALMITOYLTRANSFERASE I DEFICIENCY;;CARNITINE PALMITOYLTRANSFERASE IA DEFICIENCY;;CPT I DEFICIENCY;;CPT DEFICIENCY, HEPATIC, TYPE I
CWF19L1	SPINOCEREBELLAR ATAXIA, AUTOSOMAL RECESSIVE 17; SCAR17
ERLIN1	SPASTIC PARAPLEGIA 62, AUTOSOMAL RECESSIVE; SPG62
FANCA	FANCONI ANEMIA, COMPLEMENTATION GROUP A; FANCA;;FANCONI ANEMIA; FA FANCONI ANEMIA, ESTREN-DAMESHEK VARIANT, INCLUDED;;ESTREN-DAMESHEK VARIANT OF FANCONI ANEMIA, INCLUDED;;ESTREN-DAMESHEK VARIANT OF FANCONI PANCYTOPENIA, INCLUDED
FBN1	STIFF SKIN SYNDROME; SSKS, MASS SYNDROME;;MASS PHENOTYPE;;OVERLAP CONNECTIVE TISSUE DISEASE; OCTD, MARFAN SYNDROME; MFS;;MARFAN SYNDROME, TYPE I; MFS1, GELEOPHYSIC DYSPLASIA 2; GPHYSD2, ECTOPIA LENTIS 1, ISOLATED, AUTOSOMAL DOMINANT; ECTOL1, MARFANOID-PROGEROID-LIPODYSTROPHY SYNDROME; MFLS;;MARFAN LIPODYSTROPHY SYNDROME;;MARFANOID-PROGEROID SYNDROME;;MARFAN-PROGEROID-LIPODYSTROPHY SYNDROME, WEILL…
GAL	EPILEPSY, FAMILIAL TEMPORAL LOBE, 8; ETL8
GLI2	CULLER-JONES SYNDROME; CJS;;PALLISTER-HALL SYNDROME 2, FORMERLY; PHS2, FORMERLY, HOLOPROSENCEPHALY 9; HPE9;;PITUITARY ANOMALIES WITH HOLOPROSENCEPHALY-LIKE FEATURES;;HOLOPROSENCEPHALY WITH MICROPHTHALMIA AND FIRST BRANCHIAL ARCH ANOMALIES
GPR179	NIGHT BLINDNESS, CONGENITAL STATIONARY, TYPE 1E; CSNB1E;;CSNB, COMPLETE, AUTOSOMAL RECESSIVE
MBD5	MENTAL RETARDATION, AUTOSOMAL DOMINANT 1; MRD1 CHROMOSOME 2q23.1 DELETION SYNDROME, INCLUDED
MCM3AP	PERIPHERAL NEUROPATHY, AUTOSOMAL RECESSIVE, WITH OR WITHOUT IMPAIRED INTELLECTUAL DEVELOPMENT; PNRIID
NAA15	MENTAL RETARDATION, AUTOSOMAL DOMINANT 50; MRD50
NR1H4	CHOLESTASIS, PROGRESSIVE FAMILIAL INTRAHEPATIC, 5; PFIC5
NUP160	NEPHROTIC SYNDROME, TYPE 19; NPHS19
OGDH	ALPHA-KETOGLUTARATE DEHYDROGENASE DEFICIENCY;;ALPHA-KGD DEFICIENCY;;2-@KETOGLUTARATE DEHYDROGENASE DEFICIENCY;;OXOGLUTARIC ACIDURIA
OPA1	OPTIC ATROPHY 1; OPA1;;OPTIC ATROPHY, JUVENILE;;KJER-TYPE OPTIC ATROPHY;;OPTIC ATROPHY, KJER TYPE; OAK, MITOCHONDRIAL DNA DEPLETION SYNDROME 14 (CARDIOENCEPHALOMYOPATHIC TYPE); MTDPS14, GLAUCOMA, NORMAL TENSION, SUSCEPTIBILITY TO;;NTG;;GLAUCOMA, NORMAL PRESSURE, SUSCEPTIBILITY TO; NPG, BEHR SYNDROME; BEHRS;;OPTIC ATROPHY, INFANTILE HEREDITARY, WITH NEUROLOGIC ABNORMALITIES
ORC4	MEIER-GORLIN SYNDROME 2; MGORS2
PADI3	UNCOMBABLE HAIR SYNDROME 1; UHS1;;UNCOMBABLE HAIR SYNDROME; UHS;;PILI TRIANGULI ET CANALICULI
PADI4	RHEUMATOID ARTHRITIS; RA;;RHEUMATOID ARTHRITIS, SUSCEPTIBILITY TO
PBX1	CONGENITAL ANOMALIES OF KIDNEY AND URINARY TRACT SYNDROME WITH OR WITHOUT HEARING LOSS, ABNORMAL EARS, OR DEVELOPMENTAL DELAY; CAKUTHED
PKHD1	POLYCYSTIC KIDNEY DISEASE 4 WITH OR WITHOUT POLYCYSTIC LIVER DISEASE; PKD4;;POLYCYSTIC KIDNEY DISEASE 4 WITH OR WITHOUT HEPATIC DISEASE;;POLYCYSTIC KIDNEY DISEASE, AUTOSOMAL RECESSIVE; ARPKD;;POLYCYSTIC KIDNEY AND HEPATIC DISEASE 1; PKHD1;;POLYCYSTI /.../EY DISEASE, INFANTILE, TYPE I;;PKD3, FORMERLY HEPATIC FIBROSIS, CONGENITAL, INCLUDED
POMT1	MUSCULAR DYSTROPHY-DYSTROGLYCANOPATHY (CONGENITAL WITH BRAIN AND EYE ANOMALIES), TYPE A, 1; MDDGA1;;WALKER-WARBURG SYNDROME OR MUSCLE-EYE-BRAIN DISEASE, POMT1-RELATED;;HYDROCEPHALUS, AGYRIA, AND RETINAL DYSPLASIA;;HARD SYNDROME;;CEREBROOCULAR DYSPLA /.../SCULAR DYSTROPHY SYNDROME;;COD-MD SYNDROME
PRKN	OVARIAN CANCER OVARIAN CANCER, EPITHELIAL, INCLUDED, PARKINSON DISEASE 2, AUTOSOMAL RECESSIVE JUVENILE; PARK2;;PARKINSON DISEASE, JUVENILE, AUTOSOMAL RECESSIVE; PDJ;;PARKINSONISM, EARLY-ONSET, WITH DIURNAL FLUCTUATION; EPDF
QRICH1	VERVERI-BRADY SYNDROME; VERBRAS
SCNN1B	PSEUDOHYPOALDOSTERONISM, TYPE I, AUTOSOMAL RECESSIVE; PHA1B;;PHA I, AUTOSOMAL RECESSIVE, LIDDLE SYNDROME 1; LIDLS1;;LIDDLE SYNDROME; LIDLS;;PSEUDOALDOSTERONISM;;PSEUDOHYPERALDOSTERONISM, BRONCHIECTASIS WITH OR WITHOUT ELEVATED SWEAT CHLORIDE 1; BESC1;;CYSTIC FIBROSIS-LIKE SYNDROME
SLC26A4	DEAFNESS, AUTOSOMAL RECESSIVE 4, WITH ENLARGED VESTIBULAR AQUEDUCT; DFNB4;;NEUROSENSORY NONSYNDROMIC RECESSIVE DEAFNESS 4; NSRD4;;DILATED VESTIBULAR AQUEDUCT; DVA, PENDRED SYNDROME; PDS;;DEAFNESS WITH GOITER;;GOITER-DEAFNESS SYNDROME;;THYROID DYSHORMONOGENESIS 2B; TDH2B;;THYROID HORMONOGENESIS, GENETIC DEFECT IN, 2B;;HYPOTHYROIDISM, CONGENITAL, DUE TO DYSHORMONOGENESIS, 2B
SMAD4	PANCREATIC CANCER;;PANCREATIC CARCINOMA;;PANCREATIC ACINAR CARCINOMA, JUVENILE POLYPOSIS/HEREDITARY HEMORRHAGIC TELANGIECTASIA SYNDROME; JPHT;;JP/HHT SYNDROME;;JUVENILE POLYPOSIS WITH HEREDITARY HEMORRHAGIC TELANGIECTASIA;;JPS/HHT;;TELANGIECTASIA, HEREDITARY HEMORRHAGIC, WITH JUVENILE POLYPOSIS COLI;;POLYPOSIS, GENERA /.../JUVENILE, WITH PULMONARY ARTERIOVENOUS MALFORMATION
SORT1	LOW DENSITY LIPOPROTEIN CHOLESTEROL LEVEL QUANTITATIVE TRAIT LOCUS 6; LDLCQ6
SPARC	OSTEOGENESIS IMPERFECTA, TYPE XVII; OI17
SPTLC2	NEUROPATHY, HEREDITARY SENSORY AND AUTONOMIC, TYPE IC; HSAN1C;;HSAN IC;;NEUROPATHY, HEREDITARY SENSORY, TYPE IC; HSN1C;;HSN IC
STAG1	MENTAL RETARDATION, AUTOSOMAL DOMINANT 47; MRD47
TGFBR2	COLORECTAL CANCER, HEREDITARY NONPOLYPOSIS, TYPE 6; HNPCC6;;COLON CANCER, HEREDITARY NONPOLYPOSIS, TYPE 6, LOEYS-DIETZ SYNDROME 2; LDS2;;AORTIC ANEURYSM, FAMILIAL THORACIC 3; AAT3;;MARFAN SYNDROME, TYPE II, FORMERLY, ESOPHAGEAL CANCER ESOPHAGEAL SQUAMOUS CELL CARCINOMA, SUSCEPTIBILITY TO, INCLUDED;;ESCC, SUSCEPTIBILITY TO, INCLUDED;;AERODIGESTIVE TRACT CANCER, SUSCEPTIBILITY TO, INCLUDED;;GASTRIC…
TRAPPC9	MENTAL RETARDATION, AUTOSOMAL RECESSIVE 13; MRT13
TRIO	INTELLECTUAL DEVELOPMENTAL DISORDER, AUTOSOMAL DOMINANT 63, WITH MACROCEPHALY; MRD63;;MENTAL RETARDATION, AUTOSOMAL DOMINANT 63, WITH MACROCEPHALY
WNT10A	ODONTOONYCHODERMAL DYSPLASIA; OODD, TOOTH AGENESIS, SELECTIVE, 4; STHAG4;;TOOTH AGENESIS, SELECTIVE, 4, WITH OR WITHOUT ECTODERMAL DYSPLASIA;;LATERAL INCISORS, ABSENCE OF;;LATERAL INCISORS, PEGGED OR MISSING;;SUCCEDANEOUS TEETH, AGENESIS OF, SCHOPF-SCHULZ-PASSARGE SYNDROME; SSPS;;KERATOSIS PALMOPLANTARIS WITH CYSTIC EYELIDS, HYPODONTIA, AND HYPOTRICHOSIS;;ECCRINE TUMORS WITH ECTODERMAL DYSPLASIA
